# Supplementary material for: Poglut2/3 double knockout in mice results in neonatal lethality with reduced levels of fibrillin in lung tissues
Source: J Biol Chem. 2024 Jun 4;300(7):107445. doi: 10.1016/j.jbc.2024.107445 (PMC11261140; doi:10.1016/j.jbc.2024.107445)
Supplement: File S2 [file mmc5.xlsx]

## Sheet: Dermal Secretome
Accession	UniProt Entry Name	Description	Total # of EGFs	# of EGFs predicted to be modified by POGLUT2/3	Sequest Score	# of Unique Peptides	# of Peptides	# of PSMs	# of AAs	MW [kDa]	DKO Average Intensity	WT Average Intensity	DKO:WT	ttest	log2 Fold Change	-log10 ttest	DKO count	WT count
Q62009	POSTN	Periostin OS=Mus musculus OX=10090 GN=Postn PE=1 SV=2	-	-	12840.7	60	60	3646	838	93.1	6.25383e+08	8.78455e+08	0.711913	0.0493318	-0.490227	1.30687	8	8
Q61554	FBN1	Fibrillin-1 OS=Mus musculus OX=10090 GN=Fbn1 PE=1 SV=2	47	32	8758.36	113	117	2869	2873	312.1	2.87285e+08	3.83769e+08	0.748589	0.00848931	-0.417754	2.07113	8	8
P11499	HS90B	Heat shock protein HSP 90-beta OS=Mus musculus OX=10090 GN=Hsp90ab1 PE=1 SV=3	-	-	5249.6	28	46	1740	724	83.2	1.03453e+08	1.3925e+08	0.742929	0.00934752	-0.428703	2.0293	8	8
P19324	SERPH	Serpin H1 OS=Mus musculus OX=10090 GN=Serpinh1 PE=1 SV=3	-	-	4112.94	23	23	1204	417	46.5	1.40995e+08	2.36124e+08	0.597124	0.0286225	-0.743897	1.54329	8	8
P20029	BIP	Endoplasmic reticulum chaperone BiP OS=Mus musculus OX=10090 GN=Hspa5 PE=1 SV=3	-	-	3979.42	35	37	1286	655	72.4	1.23491e+08	1.61978e+08	0.762395	0.0190446	-0.391389	1.72023	8	8
Q922R8	PDIA6	Protein disulfide-isomerase A6 OS=Mus musculus OX=10090 GN=Pdia6 PE=1 SV=3	-	-	1354.78	13	13	460	440	48.1	2.24588e+07	4.00394e+07	0.560918	0.0464354	-0.834137	1.33315	8	8
Q61555	FBN2	Fibrillin-2 OS=Mus musculus OX=10090 GN=Fbn2 PE=1 SV=2	47	33	439.62	12	16	221	2907	313.6	7.5939e+06	1.35428e+07	0.560734	0.00368323	-0.834611	2.43377	8	8
P16110	LEG3	Galectin-3 OS=Mus musculus OX=10090 GN=Lgals3 PE=1 SV=3	-	-	271.64	5	5	118	264	27.5	9.6099e+06	1.35714e+07	0.708101	0.0235676	-0.497972	1.62768	7	8
Q62165	DAG1	Dystroglycan OS=Mus musculus OX=10090 GN=Dag1 PE=1 SV=4	-	-	129.28	7	7	58	893	96.8	3.36613e+06	4.9337e+06	0.682274	0.0441077	-0.551577	1.35549	8	8
O08746	MATN2	Matrilin-2 OS=Mus musculus OX=10090 GN=Matn2 PE=2 SV=2	10	9	114.55	11	11	41	956	106.7	4.25108e+06	6.69195e+06	0.635252	0.0124611	-0.654599	1.90444	8	8
P18406	CCN1	CCN family member 1 OS=Mus musculus OX=10090 GN=Ccn1 PE=1 SV=1	-	-	50.82	5	5	22	379	41.7	1.34771e+06	4.35492e+06	0.309468	0.0389448	-1.69214	1.40955	8	6
P11087	CO1A1	Collagen alpha-1(I) chain OS=Mus musculus OX=10090 GN=Col1a1 PE=1 SV=4	-	-	21578.7	82	83	5738	1453	137.9	1.47349e+09	1.81889e+09	0.810105	0.224883	-0.303819	0.648043	8	8
Q01149	CO1A2	Collagen alpha-2(I) chain OS=Mus musculus OX=10090 GN=Col1a2 PE=1 SV=2	-	-	19717.4	83	83	5385	1372	129.5	1.21837e+09	1.4861e+09	0.819844	0.339387	-0.286578	0.469305	8	8
Q80YX1	TENA	Tenascin OS=Mus musculus OX=10090 GN=Tnc PE=1 SV=1	-	-	13713.2	111	111	4495	2110	231.7	7.64096e+08	6.7369e+08	1.13419	0.45233	0.181667	0.344545	8	8
P37889	FBLN2	Fibulin-2 OS=Mus musculus OX=10090 GN=Fbln2 PE=1 SV=2	11	5	12662.3	57	57	3241	1221	131.7	8.43378e+08	7.9145e+08	1.06561	0.640144	0.0916803	0.193722	8	8
Q60847	COCA1	Collagen alpha-1(XII) chain OS=Mus musculus OX=10090 GN=Col12a1 PE=2 SV=3	-	-	9713.64	127	127	3354	3120	340	3.71497e+08	4.58926e+08	0.809492	0.161424	-0.304911	0.792032	8	8
P08121	CO3A1	Collagen alpha-1(III) chain OS=Mus musculus OX=10090 GN=Col3a1 PE=1 SV=4	-	-	9276.5	73	74	2669	1464	138.9	4.40608e+08	5.62615e+08	0.783144	0.24287	-0.35265	0.614627	8	8
Q3U962	CO5A2	Collagen alpha-2(V) chain OS=Mus musculus OX=10090 GN=Col5a2 PE=1 SV=1	-	-	9018.66	66	68	2656	1497	144.9	4.55517e+08	4.57322e+08	0.996054	0.981866	-0.00570474	0.00794768	8	8
P28653	PGS1	Biglycan OS=Mus musculus OX=10090 GN=Bgn PE=1 SV=1	-	-	8112.18	24	24	2248	369	41.6	5.17155e+08	6.58787e+08	0.78501	0.220789	-0.349216	0.656022	8	8
P35441	TSP1	Thrombospondin-1 OS=Mus musculus OX=10090 GN=Thbs1 PE=1 SV=1	-	-	5775.27	57	59	1879	1170	129.6	3.29166e+08	2.80246e+08	1.17456	0.570847	0.232125	0.243481	8	8
P07214	SPRC	SPARC OS=Mus musculus OX=10090 GN=Sparc PE=1 SV=1	-	-	5322.14	19	19	1632	302	34.4	7.52549e+08	6.30546e+08	1.19349	0.247614	0.255186	0.606225	8	8
P10493	NID1	Nidogen-1 OS=Mus musculus OX=10090 GN=Nid1 PE=1 SV=2	6	2	5097.03	45	46	1530	1245	136.5	2.07564e+08	1.79644e+08	1.15542	0.146762	0.208417	0.833386	8	8
P63017	HSP7C	Heat shock cognate 71 kDa protein OS=Mus musculus OX=10090 GN=Hspa8 PE=1 SV=1	-	-	5093.41	29	40	1616	646	70.8	1.43326e+08	1.56273e+08	0.917155	0.399367	-0.124763	0.398628	8	8
P27773	PDIA3	Protein disulfide-isomerase A3 OS=Mus musculus OX=10090 GN=Pdia3 PE=1 SV=2	-	-	4518.93	37	37	1441	505	56.6	2.33607e+08	2.29405e+08	1.01832	0.809624	0.026188	0.0917164	8	8
P33434	MMP2	72 kDa type IV collagenase OS=Mus musculus OX=10090 GN=Mmp2 PE=1 SV=1	-	-	4399.4	41	41	1445	662	74.1	1.25898e+08	1.30042e+08	0.968138	0.812661	-0.0467161	0.0900908	8	8
O88207	CO5A1	Collagen alpha-1(V) chain OS=Mus musculus OX=10090 GN=Col5a1 PE=1 SV=2	-	-	4357.82	35	40	1466	1838	183.6	9.29519e+07	1.16087e+08	0.800708	0.11849	-0.320652	0.926317	8	8
P97298	PEDF	Pigment epithelium-derived factor OS=Mus musculus OX=10090 GN=Serpinf1 PE=1 SV=2	-	-	4346.51	22	22	1390	417	46.2	1.8308e+08	2.22334e+08	0.823444	0.212861	-0.280258	0.671903	8	8
P28654	PGS2	Decorin OS=Mus musculus OX=10090 GN=Dcn PE=1 SV=1	-	-	3912.45	16	16	1113	354	39.8	1.55443e+08	1.72659e+08	0.900287	0.727615	-0.151542	0.138099	8	8
P08122	CO4A2	Collagen alpha-2(IV) chain OS=Mus musculus OX=10090 GN=Col4a2 PE=1 SV=4	-	-	3673.84	38	38	1136	1707	167.2	1.26163e+08	1.28769e+08	0.979759	0.875429	-0.0295016	0.0577791	8	8
P10605	CATB	Cathepsin B OS=Mus musculus OX=10090 GN=Ctsb PE=1 SV=2	-	-	3643.15	21	21	1195	339	37.3	1.62932e+08	1.69543e+08	0.961007	0.813674	-0.0573804	0.0895495	8	8
Q62356	FSTL1	Follistatin-related protein 1 OS=Mus musculus OX=10090 GN=Fstl1 PE=1 SV=2	-	-	3547.48	26	26	1165	306	34.5	2.94985e+08	2.73646e+08	1.07798	0.632846	0.108331	0.198702	8	8
Q03350	TSP2	Thrombospondin-2 OS=Mus musculus OX=10090 GN=Thbs2 PE=1 SV=2	2	0	3498.6	38	40	1115	1172	129.8	1.31064e+08	1.1741e+08	1.11629	0.674926	0.158709	0.170744	8	8
Q02819	NUCB1	Nucleobindin-1 OS=Mus musculus OX=10090 GN=Nucb1 PE=1 SV=2	-	-	3315.82	33	33	1026	459	53.4	1.36685e+08	1.23449e+08	1.10722	0.447642	0.146942	0.349069	8	8
P05064	ALDOA	Fructose-bisphosphate aldolase A OS=Mus musculus OX=10090 GN=Aldoa PE=1 SV=2	-	-	3171.77	23	23	862	364	39.3	9.81124e+07	1.14821e+08	0.854484	0.174621	-0.226875	0.757904	8	8
P08113	ENPL	Endoplasmin OS=Mus musculus OX=10090 GN=Hsp90b1 PE=1 SV=2	-	-	2980.98	45	47	1016	802	92.4	8.91337e+07	1.09707e+08	0.812471	0.0553332	-0.299612	1.25701	8	8
Q61398	PCOC1	Procollagen C-endopeptidase enhancer 1 OS=Mus musculus OX=10090 GN=Pcolce PE=1 SV=2	-	-	2956.54	23	23	953	468	50.1	1.29276e+08	1.38973e+08	0.930224	0.685773	-0.10435	0.163819	8	8
P17742	PPIA	Peptidyl-prolyl cis-trans isomerase A OS=Mus musculus OX=10090 GN=Ppia PE=1 SV=2	-	-	2823.81	15	15	953	164	18	3.19389e+08	3.13334e+08	1.01932	0.815639	0.0276128	0.0885018	8	8
P18242	CATD	Cathepsin D OS=Mus musculus OX=10090 GN=Ctsd PE=1 SV=1	-	-	2740.8	23	23	844	410	44.9	1.13309e+08	1.09696e+08	1.03293	0.868685	0.0467467	0.0611377	8	8
Q61207	SAP	Prosaposin OS=Mus musculus OX=10090 GN=Psap PE=1 SV=2	-	-	2670.52	26	26	1014	557	61.4	1.73488e+08	1.35009e+08	1.285	0.27019	0.361773	0.568331	8	8
P06797	CATL1	Procathepsin L OS=Mus musculus OX=10090 GN=Ctsl PE=1 SV=2	-	-	2511.68	18	18	736	334	37.5	1.26699e+08	1.33857e+08	0.946527	0.760815	-0.0792838	0.118721	8	8
P16045	LEG1	Galectin-1 OS=Mus musculus OX=10090 GN=Lgals1 PE=1 SV=3	-	-	2304.66	10	10	676	135	14.9	3.38846e+08	3.62977e+08	0.933518	0.332817	-0.0992504	0.477794	8	8
P14211	CALR	Calreticulin OS=Mus musculus OX=10090 GN=Calr PE=1 SV=1	-	-	2211.27	22	22	795	416	48	8.41717e+07	9.29978e+07	0.905094	0.565453	-0.14386	0.247603	8	8
A2AVA0	SVEP1	Sushi, von Willebrand factor type A, EGF and pentraxin domain-containing protein 1 OS=Mus musculus OX=10090 GN=Svep1 PE=1 SV=1	9	4	2209.85	71	71	799	3567	387.2	8.3022e+07	1.02507e+08	0.809913	0.212886	-0.30416	0.671854	8	8
Q61508	ECM1	Extracellular matrix protein 1 OS=Mus musculus OX=10090 GN=Ecm1 PE=1 SV=2	-	-	2083.67	29	29	767	559	62.8	1.02291e+08	9.15169e+07	1.11773	0.695549	0.160572	0.157673	8	8
P06745	G6PI	Glucose-6-phosphate isomerase OS=Mus musculus OX=10090 GN=Gpi PE=1 SV=4	-	-	1915.95	22	22	598	558	62.7	4.1653e+07	4.89319e+07	0.851245	0.327854	-0.232354	0.48432	8	8
Q640N1	AEBP1	Adipocyte enhancer-binding protein 1 OS=Mus musculus OX=10090 GN=Aebp1 PE=1 SV=1	-	-	1893.87	32	32	641	1128	128.3	6.61444e+07	8.7529e+07	0.755686	0.142834	-0.404142	0.845168	8	8
P51885	LUM	Lumican OS=Mus musculus OX=10090 GN=Lum PE=1 SV=2	-	-	1833.01	15	15	657	338	38.2	6.36718e+07	8.28525e+07	0.768496	0.441065	-0.37989	0.355497	8	8
Q07797	LG3BP	Galectin-3-binding protein OS=Mus musculus OX=10090 GN=Lgals3bp PE=1 SV=1	-	-	1821.9	20	20	561	577	64.5	5.48869e+07	6.5633e+07	0.83627	0.572658	-0.25796	0.242105	8	8
P28798	GRN	Progranulin OS=Mus musculus OX=10090 GN=Grn PE=1 SV=2	-	-	1819.7	26	26	603	589	63.4	7.10141e+07	7.12078e+07	0.997281	0.982457	-0.00392856	0.00768648	8	8
P25785	TIMP2	Metalloproteinase inhibitor 2 OS=Mus musculus OX=10090 GN=Timp2 PE=1 SV=2	-	-	1787.88	13	13	545	220	24.3	7.3507e+07	6.51024e+07	1.1291	0.324902	0.17517	0.488247	8	8
P12023	A4	Amyloid-beta A4 protein OS=Mus musculus OX=10090 GN=App PE=1 SV=3	-	-	1783.49	23	24	607	770	86.7	5.87992e+07	5.99747e+07	0.9804	0.724228	-0.028558	0.140125	8	8
P02463	CO4A1	Collagen alpha-1(IV) chain OS=Mus musculus OX=10090 GN=Col4a1 PE=1 SV=4	-	-	1780.41	15	15	596	1669	160.6	4.50108e+07	4.79144e+07	0.939402	0.644771	-0.090186	0.190595	8	8
P02469	LAMB1	Laminin subunit beta-1 OS=Mus musculus OX=10090 GN=Lamb1 PE=1 SV=3	-	-	1674.49	52	53	657	1786	197	5.62361e+07	6.2216e+07	0.903885	0.448604	-0.145789	0.348137	8	8
P07356	ANXA2	Annexin A2 OS=Mus musculus OX=10090 GN=Anxa2 PE=1 SV=2	-	-	1644.82	25	25	539	339	38.7	7.32329e+07	5.10367e+07	1.43491	0.109426	0.520957	0.960878	8	8
P09411	PGK1	Phosphoglycerate kinase 1 OS=Mus musculus OX=10090 GN=Pgk1 PE=1 SV=4	-	-	1567.8	22	22	464	417	44.5	4.72868e+07	5.98402e+07	0.790218	0.0774523	-0.339677	1.11097	8	8
P18760	COF1	Cofilin-1 OS=Mus musculus OX=10090 GN=Cfl1 PE=1 SV=3	-	-	1547.02	12	13	430	166	18.5	6.6427e+07	5.95646e+07	1.11521	0.445058	0.157315	0.351583	8	8
Q04857	CO6A1	Collagen alpha-1(VI) chain OS=Mus musculus OX=10090 GN=Col6a1 PE=1 SV=1	-	-	1442.66	27	27	453	1025	108.4	5.47103e+07	7.3802e+07	0.741312	0.0767947	-0.431847	1.11467	8	8
P62962	PROF1	Profilin-1 OS=Mus musculus OX=10090 GN=Pfn1 PE=1 SV=2	-	-	1364.27	11	11	460	140	14.9	5.56157e+07	6.29803e+07	0.883065	0.168394	-0.179408	0.773674	8	8
P70296	PEBP1	Phosphatidylethanolamine-binding protein 1 OS=Mus musculus OX=10090 GN=Pebp1 PE=1 SV=3	-	-	1351.14	11	11	357	187	20.8	4.39005e+07	4.00291e+07	1.09671	0.194973	0.133189	0.710026	8	8
Q8BND5	QSOX1	Sulfhydryl oxidase 1 OS=Mus musculus OX=10090 GN=Qsox1 PE=1 SV=1	-	-	1291.34	27	27	491	748	82.7	5.41105e+07	4.78292e+07	1.13133	0.304762	0.178016	0.516039	8	8
P02468	LAMC1	Laminin subunit gamma-1 OS=Mus musculus OX=10090 GN=Lamc1 PE=1 SV=2	-	-	1278.76	39	39	470	1607	177.2	4.10996e+07	4.98534e+07	0.824408	0.118406	-0.27857	0.926626	8	8
Q99PT1	GDIR1	Rho GDP-dissociation inhibitor 1 OS=Mus musculus OX=10090 GN=Arhgdia PE=1 SV=3	-	-	1275.58	9	9	329	204	23.4	4.72396e+07	6.02249e+07	0.784387	0.350849	-0.350363	0.45488	8	8
Q3UQ28	PXDN	Peroxidasin homolog OS=Mus musculus OX=10090 GN=Pxdn PE=1 SV=2	-	-	1267.56	40	40	472	1475	165	4.23755e+07	4.73495e+07	0.894953	0.294293	-0.160117	0.53122	8	8
Q9WVH9	FBLN5	Fibulin-5 OS=Mus musculus OX=10090 GN=Fbln5 PE=1 SV=1	6	3	1265.17	14	14	456	448	50.2	5.04806e+07	4.17593e+07	1.20885	0.396659	0.273632	0.401583	8	8
P01887	B2MG	Beta-2-microglobulin OS=Mus musculus OX=10090 GN=B2m PE=1 SV=2	-	-	1246.44	7	7	357	119	13.8	8.38806e+07	9.43696e+07	0.888851	0.500603	-0.169986	0.300507	8	8
Q62059	CSPG2	Versican core protein OS=Mus musculus OX=10090 GN=Vcan PE=1 SV=2	2	1	1228.89	20	20	343	3357	366.6	3.35308e+07	3.724e+07	0.900399	0.603207	-0.151364	0.219533	8	8
Q9WVJ9	FBLN4	EGF-containing fibulin-like extracellular matrix protein 2 OS=Mus musculus OX=10090 GN=Efemp2 PE=1 SV=1	6	2	1210.58	17	17	375	443	49.4	3.76643e+07	3.38243e+07	1.11353	0.715241	0.155138	0.145548	8	8
P97927	LAMA4	Laminin subunit alpha-4 OS=Mus musculus OX=10090 GN=Lama4 PE=1 SV=2	-	-	1199.59	32	32	385	1816	201.7	3.36493e+07	3.9992e+07	0.841402	0.349485	-0.249134	0.456572	8	8
Q9Z0J0	NPC2	NPC intracellular cholesterol transporter 2 OS=Mus musculus OX=10090 GN=Npc2 PE=1 SV=1	-	-	1192.94	12	12	445	149	16.4	6.23751e+07	5.85043e+07	1.06616	0.540498	0.0924265	0.267206	8	8
Q8BPB5	FBLN3	EGF-containing fibulin-like extracellular matrix protein 1 OS=Mus musculus OX=10090 GN=Efemp1 PE=1 SV=1	6	3	1123.54	23	23	381	493	54.9	3.95496e+07	4.68347e+07	0.84445	0.417145	-0.243916	0.379713	8	8
P07141	CSF1	Macrophage colony-stimulating factor 1 OS=Mus musculus OX=10090 GN=Csf1 PE=1 SV=2	-	-	1117.7	12	12	382	552	60.6	2.74566e+07	2.40874e+07	1.13987	0.352729	0.188871	0.452559	8	8
P58022	LOXL2	Lysyl oxidase homolog 2 OS=Mus musculus OX=10090 GN=Loxl2 PE=1 SV=2	-	-	1099.68	26	26	396	776	86.9	3.77874e+07	3.30074e+07	1.14482	0.664189	0.195116	0.177709	8	8
O88968	TCO2	Transcobalamin-2 OS=Mus musculus OX=10090 GN=Tcn2 PE=1 SV=1	-	-	1070.17	17	17	361	430	47.6	3.02624e+07	2.93016e+07	1.03279	0.793233	0.0465465	0.100599	8	8
P21460	CYTC	Cystatin-C OS=Mus musculus OX=10090 GN=Cst3 PE=1 SV=2	-	-	1059.46	7	7	308	140	15.5	5.43077e+07	4.90272e+07	1.10771	0.367092	0.147575	0.435225	8	8
P10107	ANXA1	Annexin A1 OS=Mus musculus OX=10090 GN=Anxa1 PE=1 SV=2	-	-	1040.31	25	25	360	346	38.7	2.9516e+07	2.47974e+07	1.19029	0.40654	0.25131	0.390897	8	8
Q9QZZ6	DERM	Dermatopontin OS=Mus musculus OX=10090 GN=Dpt PE=1 SV=1	-	-	1018.06	9	9	314	201	24	5.26738e+07	5.38474e+07	0.978206	0.892864	-0.0317895	0.0492147	8	8
P28301	LYOX	Protein-lysine 6-oxidase OS=Mus musculus OX=10090 GN=Lox PE=1 SV=1	-	-	1012.29	12	12	342	411	46.7	3.7591e+07	3.90924e+07	0.961594	0.863128	-0.0565006	0.0639246	8	8
O88569	ROA2	Heterogeneous nuclear ribonucleoproteins A2/B1 OS=Mus musculus OX=10090 GN=Hnrnpa2b1 PE=1 SV=2	-	-	996.03	15	18	346	353	37.4	3.53978e+07	3.89093e+07	0.909751	0.657781	-0.136457	0.181919	8	8
Q9JJH1	RNAS4	Ribonuclease 4 OS=Mus musculus OX=10090 GN=Rnase4 PE=1 SV=1	-	-	878.46	6	6	267	148	17	3.90528e+07	3.6991e+07	1.05574	0.521166	0.0782518	0.283024	8	8
Q08879	FBLN1	Fibulin-1 OS=Mus musculus OX=10090 GN=Fbln1 PE=1 SV=2	9	4	863.72	19	19	287	705	78	2.79156e+07	2.48217e+07	1.12465	0.728442	0.16947	0.137605	8	8
Q02788	CO6A2	Collagen alpha-2(VI) chain OS=Mus musculus OX=10090 GN=Col6a2 PE=1 SV=3	-	-	852.23	23	23	286	1034	110.3	3.79724e+07	5.81101e+07	0.653456	0.16915	-0.613838	0.771729	8	8
P48036	ANXA5	Annexin A5 OS=Mus musculus OX=10090 GN=Anxa5 PE=1 SV=1	-	-	850.11	18	18	359	319	35.7	3.97857e+07	2.54361e+07	1.56415	0.12174	0.645376	0.914567	8	8
P40124	CAP1	Adenylyl cyclase-associated protein 1 OS=Mus musculus OX=10090 GN=Cap1 PE=1 SV=4	-	-	838.56	20	20	388	474	51.5	2.1197e+07	1.56809e+07	1.35178	0.224788	0.434857	0.648228	8	8
Q9WUU7	CATZ	Cathepsin Z OS=Mus musculus OX=10090 GN=Ctsz PE=1 SV=1	-	-	823.44	15	15	285	306	34	5.13908e+07	4.02087e+07	1.2781	0.469166	0.354002	0.328673	8	8
Q9WV54	ASAH1	Acid ceramidase OS=Mus musculus OX=10090 GN=Asah1 PE=1 SV=1	-	-	819.36	15	15	311	394	44.6	2.53011e+07	2.34077e+07	1.08089	0.681855	0.112217	0.166308	8	8
Q62000	MIME	Mimecan OS=Mus musculus OX=10090 GN=Ogn PE=1 SV=1	-	-	798.17	12	12	299	298	34	2.19467e+07	1.75412e+07	1.25115	0.597126	0.323255	0.223934	8	8
O35887	CALU	Calumenin OS=Mus musculus OX=10090 GN=Calu PE=1 SV=1	-	-	778.9	12	12	225	315	37	3.75752e+07	3.77282e+07	0.995943	0.967675	-0.00586531	0.0142704	8	8
P47878	IBP3	Insulin-like growth factor-binding protein 3 OS=Mus musculus OX=10090 GN=Igfbp3 PE=2 SV=2	-	-	768.01	13	13	316	292	31.7	1.01938e+08	8.1127e+07	1.25653	0.437162	0.329442	0.359358	8	8
P98063	BMP1	Bone morphogenetic protein 1 OS=Mus musculus OX=10090 GN=Bmp1 PE=1 SV=2	2	2	730.1	24	25	303	991	111.6	2.90535e+07	2.79169e+07	1.04071	0.802414	0.0575733	0.0956014	8	8
P31786	ACBP	Acyl-CoA-binding protein OS=Mus musculus OX=10090 GN=Dbi PE=1 SV=2	-	-	707.28	6	6	255	87	10	3.2641e+07	2.92155e+07	1.11725	0.448223	0.159951	0.348505	8	8
Q07079	IBP5	Insulin-like growth factor-binding protein 5 OS=Mus musculus OX=10090 GN=Igfbp5 PE=1 SV=1	-	-	681.28	13	13	282	271	30.4	3.93102e+07	5.21209e+07	0.754213	0.202457	-0.406957	0.693668	8	8
P12032	TIMP1	Metalloproteinase inhibitor 1 OS=Mus musculus OX=10090 GN=Timp1 PE=1 SV=2	-	-	679.09	9	9	212	205	22.6	2.13382e+07	2.97697e+07	0.716775	0.367965	-0.480409	0.434194	8	8
O09159	MA2B1	Lysosomal alpha-mannosidase OS=Mus musculus OX=10090 GN=Man2b1 PE=1 SV=4	-	-	628.92	17	17	202	1013	114.6	2.32869e+07	2.46982e+07	0.942858	0.704633	-0.084887	0.152037	8	8
Q9QUN9	DKK3	Dickkopf-related protein 3 OS=Mus musculus OX=10090 GN=Dkk3 PE=2 SV=1	-	-	626.76	9	9	246	349	38.4	2.41446e+07	2.71729e+07	0.888554	0.567308	-0.170469	0.246181	8	8
P22777	PAI1	Plasminogen activator inhibitor 1 OS=Mus musculus OX=10090 GN=Serpine1 PE=1 SV=1	-	-	621.16	21	21	279	402	45.1	2.59491e+07	2.32839e+07	1.11447	0.641663	0.156353	0.192693	8	8
P50543	S10AB	Protein S100-A11 OS=Mus musculus OX=10090 GN=S100a11 PE=1 SV=1	-	-	615.58	3	3	234	98	11.1	2.37516e+07	2.08834e+07	1.13734	0.597119	0.18567	0.223939	8	8
P63028	TCTP	Translationally-controlled tumor protein OS=Mus musculus OX=10090 GN=Tpt1 PE=1 SV=1	-	-	609.34	8	8	171	172	19.5	2.18953e+07	2.20616e+07	0.992462	0.957686	-0.0109162	0.0187768	8	8
Q61316	HSP74	Heat shock 70 kDa protein 4 OS=Mus musculus OX=10090 GN=Hspa4 PE=1 SV=1	-	-	602.04	29	29	252	841	94.1	2.30846e+07	2.58129e+07	0.894304	0.494183	-0.161162	0.306112	8	8
Q08761	PROS	Vitamin K-dependent protein S OS=Mus musculus OX=10090 GN=Pros1 PE=2 SV=1	4	1	595.25	12	12	217	675	74.9	2.1303e+07	1.86222e+07	1.14396	0.613231	0.194034	0.212376	8	8
Q61581	IBP7	Insulin-like growth factor-binding protein 7 OS=Mus musculus OX=10090 GN=Igfbp7 PE=1 SV=3	-	-	591.45	13	13	216	281	29	2.02752e+07	1.93969e+07	1.04528	0.887625	0.0638961	0.0517703	8	8
Q60854	SPB6	Serpin B6 OS=Mus musculus OX=10090 GN=Serpinb6 PE=1 SV=1	-	-	585.38	16	16	240	378	42.6	2.60996e+07	2.56344e+07	1.01815	0.95473	0.0259461	0.0201196	8	8
Q920A5	RISC	Retinoid-inducible serine carboxypeptidase OS=Mus musculus OX=10090 GN=Scpep1 PE=1 SV=2	-	-	575.05	15	15	256	452	50.9	2.13372e+07	2.41233e+07	0.884508	0.555411	-0.177053	0.255386	8	8
P28481	CO2A1	Collagen alpha-1(II) chain OS=Mus musculus OX=10090 GN=Col2a1 PE=1 SV=2	-	-	570.39	3	6	234	1487	141.9	1.24245e+07	1.44589e+07	0.859293	0.496487	-0.218779	0.304092	8	8
P55065	PLTP	Phospholipid transfer protein OS=Mus musculus OX=10090 GN=Pltp PE=1 SV=1	-	-	569.46	12	12	218	493	54.4	3.28916e+07	2.5391e+07	1.2954	0.287929	0.373402	0.540714	8	8
P09535	IGF2	Insulin-like growth factor II OS=Mus musculus OX=10090 GN=Igf2 PE=1 SV=1	-	-	550.26	7	7	203	180	20	2.59174e+07	1.93368e+07	1.34031	0.467754	0.422567	0.329982	8	8
O89017	LGMN	Legumain OS=Mus musculus OX=10090 GN=Lgmn PE=1 SV=1	-	-	543.48	12	12	216	435	49.3	2.71887e+07	2.34641e+07	1.15874	0.647626	0.212551	0.188676	8	8
P14719	ILRL1	Interleukin-1 receptor-like 1 OS=Mus musculus OX=10090 GN=Il1rl1 PE=1 SV=2	-	-	537.68	9	9	169	567	64.8	2.63473e+07	2.47183e+07	1.0659	0.708015	0.0920752	0.149957	8	8
Q9R045	ANGL2	Angiopoietin-related protein 2 OS=Mus musculus OX=10090 GN=Angptl2 PE=2 SV=2	-	-	519.3	25	25	184	493	57.1	1.80581e+07	2.3836e+07	0.757597	0.232578	-0.400498	0.633432	8	8
Q60675	LAMA2	Laminin subunit alpha-2 OS=Mus musculus OX=10090 GN=Lama2 PE=1 SV=2	-	-	496.79	48	48	215	3118	343.6	1.78772e+07	2.3124e+07	0.773103	0.292824	-0.371268	0.533393	8	8
P47879	IBP4	Insulin-like growth factor-binding protein 4 OS=Mus musculus OX=10090 GN=Igfbp4 PE=1 SV=2	-	-	482.08	9	9	165	254	27.8	1.82457e+07	2.27718e+07	0.80124	0.631012	-0.319694	0.199962	8	8
P08003	PDIA4	Protein disulfide-isomerase A4 OS=Mus musculus OX=10090 GN=Pdia4 PE=1 SV=3	-	-	480.54	23	23	220	638	71.9	2.29503e+07	2.371e+07	0.967961	0.84494	-0.0469788	0.0731739	8	8
P63089	PTN	Pleiotrophin OS=Mus musculus OX=10090 GN=Ptn PE=1 SV=1	-	-	476.45	5	5	136	168	18.9	1.07198e+07	7.59411e+06	1.41159	0.199173	0.497324	0.700769	8	8
Q3V1M1	IGS10	Immunoglobulin superfamily member 10 OS=Mus musculus OX=10090 GN=Igsf10 PE=2 SV=2	-	-	470.27	31	31	175	2594	285.4	1.67728e+07	2.71894e+07	0.616887	0.126833	-0.696923	0.896769	8	8
P50428	ARSA	Arylsulfatase A OS=Mus musculus OX=10090 GN=Arsa PE=1 SV=2	-	-	465.95	7	7	135	506	53.7	8.19125e+06	7.26002e+06	1.12827	0.688054	0.17411	0.162377	8	8
O08807	PRDX4	Peroxiredoxin-4 OS=Mus musculus OX=10090 GN=Prdx4 PE=1 SV=1	-	-	454.64	2	4	184	274	31	1.9413e+06	2.84586e+06	0.682151	0.3836	-0.551837	0.416121	7	8
Q62426	CYTB	Cystatin-B OS=Mus musculus OX=10090 GN=Cstb PE=1 SV=1	-	-	446.48	4	4	145	98	11	1.74983e+07	1.68128e+07	1.04077	0.641892	0.0576567	0.192538	8	8
O54782	MA2B2	Epididymis-specific alpha-mannosidase OS=Mus musculus OX=10090 GN=Man2b2 PE=1 SV=2	-	-	413.77	15	15	159	1018	115.5	1.39773e+07	1.28683e+07	1.08618	0.764477	0.11926	0.116635	8	8
O70456	1433S	14-3-3 protein sigma OS=Mus musculus OX=10090 GN=Sfn PE=1 SV=2	-	-	404.13	2	5	182	248	27.7	159380	309218	0.515428	0.31228	-0.956157	0.505456	5	4
Q8R2G6	CCD80	Coiled-coil domain-containing protein 80 OS=Mus musculus OX=10090 GN=Ccdc80 PE=1 SV=2	-	-	388.24	22	22	156	949	107.5	1.18036e+07	1.48875e+07	0.792852	0.544353	-0.334876	0.26412	8	8
Q9Z1Q5	CLIC1	Chloride intracellular channel protein 1 OS=Mus musculus OX=10090 GN=Clic1 PE=1 SV=3	-	-	381.1	13	13	134	241	27	1.80914e+07	2.13855e+07	0.845967	0.592092	-0.241326	0.227611	8	8
Q8CIE6	COPA	Coatomer subunit alpha OS=Mus musculus OX=10090 GN=Copa PE=1 SV=2	-	-	367.2	26	26	167	1224	138.3	1.40192e+07	1.61441e+07	0.86838	0.447062	-0.203601	0.349633	8	8
Q9WU78	PDC6I	Programmed cell death 6-interacting protein OS=Mus musculus OX=10090 GN=Pdcd6ip PE=1 SV=3	-	-	363.97	23	23	204	869	96	1.52692e+07	1.59177e+07	0.959257	0.826424	-0.0600107	0.082797	8	8
P02535	K1C10	Keratin, type I cytoskeletal 10 OS=Mus musculus OX=10090 GN=Krt10 PE=1 SV=3	-	-	357.38	6	8	156	570	57.7	1.68908e+07	2.53997e+07	0.665002	0.496174	-0.588569	0.304366	8	8
P51859	HDGF	Hepatoma-derived growth factor OS=Mus musculus OX=10090 GN=Hdgf PE=1 SV=2	-	-	351.18	8	8	109	237	26.3	1.33013e+07	1.38833e+07	0.958078	0.432258	-0.0617849	0.364257	8	8
P08207	S10AA	Protein S100-A10 OS=Mus musculus OX=10090 GN=S100a10 PE=1 SV=2	-	-	348.91	2	2	144	97	11.2	7.56969e+06	6.71142e+06	1.12788	0.629891	0.173618	0.200735	8	8
P10639	THIO	Thioredoxin OS=Mus musculus OX=10090 GN=Txn PE=1 SV=3	-	-	342.71	7	7	127	105	11.7	2.11384e+07	2.2168e+07	0.953557	0.713469	-0.0686083	0.146625	8	8
Q9Z1T2	TSP4	Thrombospondin-4 OS=Mus musculus OX=10090 GN=Thbs4 PE=1 SV=1	4	1	327.62	17	18	99	963	106.3	2.01073e+07	5.25152e+06	3.82885	0.209645	1.93691	0.678516	7	8
Q9D1H9	MFAP4	Microfibril-associated glycoprotein 4 OS=Mus musculus OX=10090 GN=Mfap4 PE=1 SV=1	-	-	316.57	4	4	78	257	28.9	1.51887e+07	1.82319e+07	0.833085	0.757961	-0.263464	0.120353	8	8
P97873	LOXL1	Lysyl oxidase homolog 1 OS=Mus musculus OX=10090 GN=Loxl1 PE=2 SV=3	-	-	316.07	18	18	122	607	66.5	1.98875e+07	1.96856e+07	1.01026	0.963364	0.0147204	0.0162098	8	8
Q03366	CCL7	C-C motif chemokine 7 OS=Mus musculus OX=10090 GN=Ccl7 PE=3 SV=1	-	-	314.61	4	4	111	97	11	2.10302e+07	2.035e+07	1.03343	0.895245	0.0474354	0.0480582	8	8
O55123	MMP10	Stromelysin-2 OS=Mus musculus OX=10090 GN=Mmp10 PE=2 SV=1	-	-	312.71	1	7	130	476	53.9	5.54767e+06	5.51271e+06	1.00634	0.96546	0.0091202	0.0152656	7	8
P17047	LAMP2	Lysosome-associated membrane glycoprotein 2 OS=Mus musculus OX=10090 GN=Lamp2 PE=1 SV=2	-	-	311.49	7	7	125	415	45.7	1.84742e+07	1.09943e+07	1.68034	0.15172	0.748754	0.818957	8	8
Q9CZD3	GARS	Glycine--tRNA ligase OS=Mus musculus OX=10090 GN=Gars1 PE=1 SV=1	-	-	311.46	14	14	129	729	81.8	1.32337e+07	1.18696e+07	1.11493	0.5371	0.156948	0.269944	8	8
Q8R054	SRPX2	Sushi repeat-containing protein SRPX2 OS=Mus musculus OX=10090 GN=Srpx2 PE=1 SV=2	-	-	308.27	11	11	104	468	53.1	1.48192e+07	1.10277e+07	1.34382	0.157566	0.426337	0.802538	8	8
Q9Z121	CCL8	C-C motif chemokine 8 OS=Mus musculus OX=10090 GN=Ccl8 PE=3 SV=1	-	-	282.57	4	4	86	97	11	2.41258e+07	2.76792e+07	0.87162	0.726159	-0.198229	0.138968	8	8
P48759	PTX3	Pentraxin-related protein PTX3 OS=Mus musculus OX=10090 GN=Ptx3 PE=1 SV=2	-	-	271.15	9	9	95	381	41.8	1.65859e+07	1.41362e+07	1.1733	0.389401	0.230566	0.409603	8	8
P63158	HMGB1	High mobility group protein B1 OS=Mus musculus OX=10090 GN=Hmgb1 PE=1 SV=2	-	-	262.8	6	7	80	215	24.9	9.82759e+06	1.26398e+07	0.77751	0.348549	-0.363067	0.457736	8	8
P35762	CD81	CD81 antigen OS=Mus musculus OX=10090 GN=Cd81 PE=1 SV=2	-	-	262.14	3	3	55	236	25.8	8.41422e+06	5.1418e+06	1.63644	0.0629411	0.710556	1.20107	8	8
Q00493	CBPE	Carboxypeptidase E OS=Mus musculus OX=10090 GN=Cpe PE=1 SV=2	-	-	252.15	14	14	95	476	53.2	9.94147e+06	8.85246e+06	1.12302	0.74889	0.167381	0.125582	8	8
Q99K41	EMIL1	EMILIN-1 OS=Mus musculus OX=10090 GN=Emilin1 PE=1 SV=1	-	-	246.2	14	14	95	1017	107.5	1.317e+07	1.80853e+07	0.728219	0.38086	-0.457556	0.419235	8	8
Q07235	GDN	Glia-derived nexin OS=Mus musculus OX=10090 GN=Serpine2 PE=1 SV=2	-	-	244.1	11	11	115	397	44.2	1.1581e+07	6.44083e+06	1.79806	0.0636034	0.846444	1.19652	7	8
Q04998	INHBA	Inhibin beta A chain OS=Mus musculus OX=10090 GN=Inhba PE=1 SV=1	-	-	238.51	15	15	116	424	47.4	1.08159e+07	1.0567e+07	1.02356	0.935774	0.03359	0.028829	8	8
Q00780	CO8A1	Collagen alpha-1(VIII) chain OS=Mus musculus OX=10090 GN=Col8a1 PE=1 SV=3	-	-	236.5	10	10	104	744	73.6	1.19e+07	2.03298e+07	0.585349	0.19291	-0.772631	0.714645	8	8
P23780	BGAL	Beta-galactosidase OS=Mus musculus OX=10090 GN=Glb1 PE=1 SV=1	-	-	226.7	10	10	82	647	73.1	8.31192e+06	5.72423e+06	1.45206	0.230491	0.5381	0.637346	8	8
Q64339	ISG15	Ubiquitin-like protein ISG15 OS=Mus musculus OX=10090 GN=Isg15 PE=1 SV=4	-	-	222.98	5	5	65	161	17.9	5.27299e+06	1.12951e+07	0.46684	0.184205	-1.099	0.734699	8	8
Q9Z1P8	ANGL4	Angiopoietin-related protein 4 OS=Mus musculus OX=10090 GN=Angptl4 PE=1 SV=1	-	-	218.57	6	6	63	410	45.5	5.20558e+06	3.79488e+06	1.37174	0.122255	0.456006	0.912733	8	8
Q8BK62	OLFL3	Olfactomedin-like protein 3 OS=Mus musculus OX=10090 GN=Olfml3 PE=2 SV=2	-	-	217.16	7	7	49	406	45.7	4.2281e+06	6.40854e+06	0.659759	0.0659615	-0.599988	1.18071	8	8
Q05816	FABP5	Fatty acid-binding protein 5 OS=Mus musculus OX=10090 GN=Fabp5 PE=1 SV=3	-	-	214.96	8	8	84	135	15.1	9.5123e+06	1.35002e+07	0.704606	0.13545	-0.505111	0.868219	8	8
Q3TCN2	PLBL2	Putative phospholipase B-like 2 OS=Mus musculus OX=10090 GN=Plbd2 PE=1 SV=2	-	-	214.88	7	7	56	594	66.2	8.13821e+06	5.39861e+06	1.50746	0.246323	0.592124	0.608495	8	8
P34884	MIF	Macrophage migration inhibitory factor OS=Mus musculus OX=10090 GN=Mif PE=1 SV=2	-	-	212.92	2	2	87	115	12.5	2.01763e+07	2.77718e+07	0.726501	0.108126	-0.460962	0.96607	8	8
Q9ESY9	GILT	Gamma-interferon-inducible lysosomal thiol reductase OS=Mus musculus OX=10090 GN=Ifi30 PE=1 SV=3	-	-	208.94	4	4	62	248	27.8	3.7944e+06	3.21651e+06	1.17966	0.556383	0.238375	0.254626	8	8
Q8BU25	PAMR1	Inactive serine protease PAMR1 OS=Mus musculus OX=10090 GN=Pamr1 PE=2 SV=3	1	0	203.84	13	13	69	720	80.3	1.03353e+07	1.11161e+07	0.92976	0.811494	-0.10507	0.0907146	8	8
P50608	FMOD	Fibromodulin OS=Mus musculus OX=10090 GN=Fmod PE=2 SV=1	-	-	198.2	5	5	69	376	43	4.5773e+06	7.62891e+06	0.599994	0.295704	-0.736979	0.529143	8	8
Q9Z175	LOXL3	Lysyl oxidase homolog 3 OS=Mus musculus OX=10090 GN=Loxl3 PE=1 SV=2	-	-	190.58	10	10	62	754	83.7	5.81436e+06	5.86828e+06	0.990812	0.973569	-0.0133173	0.0116331	8	8
P23492	PNPH	Purine nucleoside phosphorylase OS=Mus musculus OX=10090 GN=Pnp PE=1 SV=2	-	-	188.9	10	10	66	289	32.3	5.7552e+06	7.78085e+06	0.739663	0.0944432	-0.435061	1.02483	8	8
P10649	GSTM1	Glutathione S-transferase Mu 1 OS=Mus musculus OX=10090 GN=Gstm1 PE=1 SV=2	-	-	187.8	2	6	57	218	26	1.23469e+06	778497	1.586	0.0969505	0.665388	1.01345	6	5
O89051	ITM2B	Integral membrane protein 2B OS=Mus musculus OX=10090 GN=Itm2b PE=1 SV=1	-	-	187.47	5	5	79	266	30.2	2.32858e+07	1.30089e+07	1.79	0.139917	0.839957	0.854128	8	8
P29533	VCAM1	Vascular cell adhesion protein 1 OS=Mus musculus OX=10090 GN=Vcam1 PE=1 SV=1	-	-	184.1	10	10	66	739	81.3	8.90633e+06	5.03019e+06	1.77058	0.0971671	0.824219	1.01248	8	8
P20060	HEXB	Beta-hexosaminidase subunit beta OS=Mus musculus OX=10090 GN=Hexb PE=1 SV=2	-	-	180.47	12	12	78	536	61.1	6.70792e+06	7.41122e+06	0.905103	0.638238	-0.143846	0.195017	8	8
P47877	IBP2	Insulin-like growth factor-binding protein 2 OS=Mus musculus OX=10090 GN=Igfbp2 PE=2 SV=2	-	-	178.85	8	8	65	305	32.8	8.36004e+06	5.63267e+06	1.48421	0.0587112	0.569691	1.23128	8	8
Q9R013	CATF	Cathepsin F OS=Mus musculus OX=10090 GN=Ctsf PE=1 SV=1	-	-	178.14	8	8	62	462	51.6	1.05514e+07	7.91406e+06	1.33325	0.332921	0.414949	0.477658	8	8
P10148	CCL2	C-C motif chemokine 2 OS=Mus musculus OX=10090 GN=Ccl2 PE=1 SV=1	-	-	173.47	6	6	72	148	16.3	1.27714e+07	1.53292e+07	0.833141	0.59536	-0.263367	0.22522	8	8
P21956	MFGM	Lactadherin OS=Mus musculus OX=10090 GN=Mfge8 PE=1 SV=3	2	0	173.25	9	9	72	463	51.2	6.58445e+06	7.21291e+06	0.912871	0.555911	-0.131518	0.254995	8	8
Q9WVJ3	CBPQ	Carboxypeptidase Q OS=Mus musculus OX=10090 GN=Cpq PE=1 SV=1	-	-	169.97	5	5	62	470	51.8	2.12043e+07	1.79286e+07	1.18271	0.623455	0.242095	0.205195	7	8
Q9WVB4	SLIT3	Slit homolog 3 protein OS=Mus musculus OX=10090 GN=Slit3 PE=2 SV=2	9	1	153.39	13	13	55	1523	167.6	6.80112e+06	7.58805e+06	0.896293	0.707518	-0.157957	0.150263	7	8
Q8CG14	CS1A	Complement C1s-A subcomponent OS=Mus musculus OX=10090 GN=C1sa PE=2 SV=2	1	0	146.06	11	11	53	688	76.8	6.46154e+06	6.68499e+06	0.966574	0.947034	-0.0490486	0.0236344	8	8
Q8CD91	SMOC2	SPARC-related modular calcium-binding protein 2 OS=Mus musculus OX=10090 GN=Smoc2 PE=1 SV=1	-	-	144.93	4	4	59	447	49.9	5.3253e+06	6.72218e+06	0.792199	0.412103	-0.336065	0.384994	8	8
O08999	LTBP2	Latent-transforming growth factor beta-binding protein 2 OS=Mus musculus OX=10090 GN=Ltbp2 PE=1 SV=2	20	11	140.87	17	17	61	1813	195.7	5.68047e+06	8.98801e+06	0.632006	0.247528	-0.66199	0.606375	8	8
P81117	NUCB2	Nucleobindin-2 OS=Mus musculus OX=10090 GN=Nucb2 PE=1 SV=2	-	-	133.48	9	9	58	420	50.3	8.34643e+06	7.40719e+06	1.1268	0.452314	0.172233	0.34456	8	8
Q9ET22	DPP2	Dipeptidyl peptidase 2 OS=Mus musculus OX=10090 GN=Dpp7 PE=1 SV=2	-	-	130.42	8	8	64	506	56.2	3.20989e+06	3.51462e+06	0.913296	0.630095	-0.130846	0.200594	8	8
P53690	MMP14	Matrix metalloproteinase-14 OS=Mus musculus OX=10090 GN=Mmp14 PE=2 SV=3	-	-	129.35	10	10	56	582	65.9	7.54338e+06	7.81275e+06	0.965521	0.847255	-0.0506206	0.0719859	8	8
P70158	ASM3A	Acid sphingomyelinase-like phosphodiesterase 3a OS=Mus musculus OX=10090 GN=Smpdl3a PE=1 SV=2	-	-	123.01	7	7	47	445	49.8	5.13898e+06	3.59579e+06	1.42917	0.404068	0.515173	0.393546	7	8
Q9CXI5	MANF	Mesencephalic astrocyte-derived neurotrophic factor OS=Mus musculus OX=10090 GN=Manf PE=1 SV=1	-	-	121.2	3	3	61	179	20.4	4.6487e+06	3.45444e+06	1.34572	0.133185	0.428375	0.875545	8	8
P08905	LYZ2	Lysozyme C-2 OS=Mus musculus OX=10090 GN=Lyz2 PE=1 SV=2	-	-	117.23	4	4	36	148	16.7	2.63982e+06	4.04094e+06	0.65327	0.48029	-0.614248	0.318497	8	8
P07091	S10A4	Protein S100-A4 OS=Mus musculus OX=10090 GN=S100a4 PE=1 SV=1	-	-	116.67	5	5	116	101	11.7	3.43275e+07	3.56945e+07	0.961703	0.849608	-0.0563369	0.0707812	8	8
P51655	GPC4	Glypican-4 OS=Mus musculus OX=10090 GN=Gpc4 PE=1 SV=2	-	-	115.87	7	8	40	557	62.5	5.5776e+06	3.50914e+06	1.58945	0.0619277	0.668529	1.20811	8	8
P45376	ALDR	Aldo-keto reductase family 1 member B1 OS=Mus musculus OX=10090 GN=Akr1b1 PE=1 SV=3	-	-	111.79	6	6	42	316	35.7	3.76498e+06	2.55587e+06	1.47307	0.368995	0.558829	0.432979	8	8
Q9JKR6	HYOU1	Hypoxia up-regulated protein 1 OS=Mus musculus OX=10090 GN=Hyou1 PE=1 SV=1	-	-	110.83	11	11	69	999	111.1	3.55495e+06	3.89525e+06	0.912638	0.638358	-0.131885	0.194936	8	8
P98064	MASP1	Mannan-binding lectin serine protease 1 OS=Mus musculus OX=10090 GN=Masp1 PE=1 SV=2	1	0	110.55	6	6	36	704	79.9	5.61782e+06	4.48288e+06	1.25317	0.401504	0.325583	0.39631	8	8
Q99MQ4	ASPN	Asporin OS=Mus musculus OX=10090 GN=Aspn PE=1 SV=1	-	-	109.47	8	8	44	373	42.5	5.43801e+06	5.50582e+06	0.987683	0.96618	-0.0178802	0.0149419	8	8
P97857	ATS1	A disintegrin and metalloproteinase with thrombospondin motifs 1 OS=Mus musculus OX=10090 GN=Adamts1 PE=1 SV=4	-	-	109.46	5	5	40	968	105.7	3.47198e+06	3.01076e+06	1.15319	0.494235	0.205633	0.306067	8	8
Q05895	TSP3	Thrombospondin-3 OS=Mus musculus OX=10090 GN=Thbs3 PE=1 SV=2	3	1	109.21	3	5	82	956	104.1	845004	935466	0.903297	0.710466	-0.146727	0.148457	7	8
Q9Z0L8	GGH	Gamma-glutamyl hydrolase OS=Mus musculus OX=10090 GN=Ggh PE=1 SV=2	-	-	105.14	4	4	59	317	35.4	2.79237e+06	3.0267e+06	0.922577	0.614329	-0.116258	0.211599	8	8
O88393	TGBR3	Transforming growth factor beta receptor type 3 OS=Mus musculus OX=10090 GN=Tgfbr3 PE=1 SV=1	-	-	102.35	4	4	41	850	93.8	1.09095e+06	1.93653e+06	0.56335	0.27549	-0.827897	0.559894	7	7
A2ASQ1	AGRIN	Agrin OS=Mus musculus OX=10090 GN=Agrn PE=1 SV=1	4	0	99.86	11	11	55	1950	207.4	3.4258e+06	5.57604e+06	0.614378	0.211083	-0.702801	0.675546	8	8
Q9JK53	PRELP	Prolargin OS=Mus musculus OX=10090 GN=Prelp PE=1 SV=2	-	-	93.77	5	5	27	378	43.3	974389	5.52076e+06	0.176496	0.0733503	-2.5023	1.1346	7	7
P47880	IBP6	Insulin-like growth factor-binding protein 6 OS=Mus musculus OX=10090 GN=Igfbp6 PE=2 SV=2	-	-	92.93	3	3	24	238	25.3	2.20583e+06	1.88374e+06	1.17098	0.717611	0.227721	0.144111	7	8
Q9EQC7	FSTL3	Follistatin-related protein 3 OS=Mus musculus OX=10090 GN=Fstl3 PE=1 SV=1	-	-	91.82	5	5	39	256	27.3	3.6099e+06	2.89602e+06	1.2465	0.445914	0.317886	0.350749	8	8
P55002	MFAP2	Microfibrillar-associated protein 2 OS=Mus musculus OX=10090 GN=Mfap2 PE=2 SV=1	-	-	88.47	2	2	49	183	20.6	7.70122e+06	7.5729e+06	1.01694	0.963213	0.0242406	0.0162777	8	8
Q9R0E1	PLOD3	Multifunctional procollagen lysine hydroxylase and glycosyltransferase LH3 OS=Mus musculus OX=10090 GN=Plod3 PE=1 SV=1	-	-	87.84	7	7	36	741	84.9	2.53834e+06	2.42008e+06	1.04887	0.723148	0.068833	0.140773	7	8
P55097	CATK	Cathepsin K OS=Mus musculus OX=10090 GN=Ctsk PE=1 SV=2	-	-	87.75	6	6	31	329	36.9	3.75586e+06	5.41869e+06	0.693131	0.290865	-0.5288	0.536309	7	8
O88668	CREG1	Protein CREG1 OS=Mus musculus OX=10090 GN=Creg1 PE=1 SV=1	-	-	87.21	2	2	32	220	24.4	1.93677e+06	2.01538e+06	0.960993	0.858065	-0.0574016	0.06648	8	8
P11404	FABPH	Fatty acid-binding protein, heart OS=Mus musculus OX=10090 GN=Fabp3 PE=1 SV=5	-	-	85.63	6	6	36	133	14.8	8.01348e+06	5.34593e+06	1.49899	0.247863	0.583989	0.605788	7	8
O88531	PPT1	Palmitoyl-protein thioesterase 1 OS=Mus musculus OX=10090 GN=Ppt1 PE=1 SV=2	-	-	84.33	5	5	32	306	34.5	3.44438e+06	3.00144e+06	1.14758	0.522455	0.198593	0.281951	7	8
Q64299	CCN3	CCN family member 3 OS=Mus musculus OX=10090 GN=Ccn3 PE=1 SV=1	-	-	80.94	5	5	28	354	38.9	2.81096e+06	2.83418e+06	0.991809	0.980208	-0.0118651	0.00868169	8	8
O54819	TFPI1	Tissue factor pathway inhibitor OS=Mus musculus OX=10090 GN=Tfpi PE=2 SV=1	-	-	78.11	3	3	25	306	35	3.2299e+06	2.14484e+06	1.50589	0.184587	0.590618	0.733799	7	8
Q61592	GAS6	Growth arrest-specific protein 6 OS=Mus musculus OX=10090 GN=Gas6 PE=2 SV=2	4	3	77.58	13	13	29	674	74.6	6.47347e+06	4.81572e+06	1.34424	0.513062	0.426787	0.28983	7	8
Q8CG16	C1RA	Complement C1r-A subcomponent OS=Mus musculus OX=10090 GN=C1ra PE=1 SV=1	1	0	75.29	11	11	42	707	80	3.56939e+06	4.69304e+06	0.760572	0.485887	-0.394844	0.313465	8	8
Q9R087	GPC6	Glypican-6 OS=Mus musculus OX=10090 GN=Gpc6 PE=1 SV=1	-	-	75.23	2	3	26	555	63	676455	388455	1.7414	0.0521092	0.800247	1.28309	6	6
Q91VI7	RINI	Ribonuclease inhibitor OS=Mus musculus OX=10090 GN=Rnh1 PE=1 SV=1	-	-	71.72	11	11	37	456	49.8	4.27524e+06	2.27198e+06	1.88173	0.0815861	0.912057	1.08838	8	8
Q9QZJ6	MFAP5	Microfibrillar-associated protein 5 OS=Mus musculus OX=10090 GN=Mfap5 PE=1 SV=1	-	-	70.38	2	2	24	164	18.5	5.2259e+06	2.79308e+06	1.87102	0.101825	0.903826	0.992145	6	8
O08992	SDCB1	Syntenin-1 OS=Mus musculus OX=10090 GN=Sdcbp PE=1 SV=1	-	-	69.97	2	2	31	299	32.4	5.14943e+06	1.07388e+07	0.479515	0.420527	-1.06035	0.376206	7	8
P31230	AIMP1	Aminoacyl tRNA synthase complex-interacting multifunctional protein 1 OS=Mus musculus OX=10090 GN=Aimp1 PE=1 SV=2	-	-	68.51	5	5	30	310	34	2.50765e+06	2.81539e+06	0.890695	0.472747	-0.166996	0.325371	8	8
Q8BV57	SRCRL	Soluble scavenger receptor cysteine-rich domain-containing protein SSC5D OS=Mus musculus OX=10090 GN=Ssc5d PE=1 SV=1	-	-	66.07	4	4	44	1371	144.5	679563	836793	0.812104	0.644904	-0.300264	0.190505	7	6
P45377	ALD2	Aldose reductase-related protein 2 OS=Mus musculus OX=10090 GN=Akr1b8 PE=1 SV=2	-	-	64.17	6	6	31	316	36.1	3.54266e+06	2.64408e+06	1.33984	0.432741	0.422064	0.363772	7	8
Q99MN1	SYK	Lysine--tRNA ligase OS=Mus musculus OX=10090 GN=Kars1 PE=1 SV=1	-	-	58.28	8	8	31	595	67.8	3.43916e+06	4.99053e+06	0.689138	0.173112	-0.537135	0.761672	7	8
Q9D6X6	PRS23	Serine protease 23 OS=Mus musculus OX=10090 GN=Prss23 PE=2 SV=2	-	-	53.14	7	7	29	382	43	2.62737e+06	3.84524e+06	0.683278	0.114587	-0.549455	0.940865	8	8
O70326	GREM1	Gremlin-1 OS=Mus musculus OX=10090 GN=Grem1 PE=2 SV=1	-	-	50.1	3	4	17	184	20.7	1.58634e+06	751982	2.10954	0.292313	1.07693	0.534152	8	8
P10923	OSTP	Osteopontin OS=Mus musculus OX=10090 GN=Spp1 PE=1 SV=1	-	-	48.66	5	5	23	294	32.4	3.40836e+06	3.33419e+06	1.02224	0.95704	0.0317377	0.0190697	6	8
Q9CZT5	VASN	Vasorin OS=Mus musculus OX=10090 GN=Vasn PE=2 SV=2	1	0	48.29	3	3	24	673	72.2	908208	1.58378e+06	0.573443	0.419567	-0.802277	0.377199	7	7
Q9CYN9	RENR	Renin receptor OS=Mus musculus OX=10090 GN=Atp6ap2 PE=1 SV=2	-	-	44.38	6	6	24	350	39.1	2.98942e+06	3.00414e+06	0.995102	0.9737	-0.00708433	0.0115747	8	8
P97290	IC1	Plasma protease C1 inhibitor OS=Mus musculus OX=10090 GN=Serping1 PE=1 SV=3	-	-	43.32	4	4	16	504	55.5	995240	1.49597e+06	0.665282	0.446681	-0.587962	0.350003	8	8
Q61292	LAMB2	Laminin subunit beta-2 OS=Mus musculus OX=10090 GN=Lamb2 PE=1 SV=2	-	-	40.34	6	7	16	1799	196.5	763920	3.13556e+06	0.243631	0.151485	-2.03723	0.819631	6	7
C0HKG5	RNT2A	Ribonuclease T2-A OS=Mus musculus OX=10090 GN=Rnaset2a PE=1 SV=1	-	-	37.61	2	2	15	259	29.6	1.50164e+06	1.8458e+06	0.813543	0.372956	-0.297709	0.428342	8	8
Q9JHI0	MMP19	Matrix metalloproteinase-19 OS=Mus musculus OX=10090 GN=Mmp19 PE=2 SV=1	-	-	36.61	5	5	19	527	59.1	1.9724e+06	1.99242e+06	0.98995	0.954272	-0.0145728	0.0203276	7	8
P12265	BGLR	Beta-glucuronidase OS=Mus musculus OX=10090 GN=Gusb PE=1 SV=2	-	-	36.04	6	6	18	648	74.1	3.33771e+06	2.5437e+06	1.31215	0.343473	0.39193	0.464107	7	6
P29268	CCN2	CCN family member 2 OS=Mus musculus OX=10090 GN=Ccn2 PE=1 SV=3	-	-	34.46	5	5	16	348	37.8	2.46187e+06	2.10562e+06	1.16919	0.618902	0.225515	0.208378	8	8
Q9EPL2	CSTN1	Calsyntenin-1 OS=Mus musculus OX=10090 GN=Clstn1 PE=1 SV=1	-	-	32.32	3	3	13	979	108.8	1.49149e+06	1.38402e+06	1.07766	0.822202	0.107896	0.0850217	6	7
P15535	B4GT1	Beta-1,4-galactosyltransferase 1 OS=Mus musculus OX=10090 GN=B4galt1 PE=1 SV=1	-	-	30.3	4	4	20	399	44.4	1.51308e+06	1.45673e+06	1.03868	0.847752	0.0547494	0.071731	8	8
Q8K4Z3	NNRE	NAD(P)H-hydrate epimerase OS=Mus musculus OX=10090 GN=Naxe PE=1 SV=1	-	-	29.96	3	3	18	282	31	2.03085e+06	1.3605e+06	1.49272	0.051049	0.577941	1.29201	6	7
O88322	NID2	Nidogen-2 OS=Mus musculus OX=10090 GN=Nid2 PE=1 SV=2	5	2	29.95	3	4	14	1403	153.8	343676	494217	0.695395	0.357988	-0.524096	0.446131	7	8
P34960	MMP12	Macrophage metalloelastase OS=Mus musculus OX=10090 GN=Mmp12 PE=1 SV=3	-	-	29.55	4	4	15	473	54.9	1.91009e+06	1.14634e+06	1.66625	0.238953	0.736602	0.621688	7	8
E9Q912	GDS1	Rap1 GTPase-GDP dissociation stimulator 1 OS=Mus musculus OX=10090 GN=Rap1gds1 PE=2 SV=1	-	-	28.43	4	4	41	607	66	2.93441e+06	2.10262e+06	1.3956	0.593473	0.480883	0.226599	7	8
Q6P069	SORCN	Sorcin OS=Mus musculus OX=10090 GN=Sri PE=1 SV=1	-	-	27.42	3	3	12	198	21.6	2.3193e+06	1.53831e+06	1.5077	0.102525	0.592346	0.98917	6	6
P06869	UROK	Urokinase-type plasminogen activator OS=Mus musculus OX=10090 GN=Plau PE=1 SV=1	1	0	27.06	5	5	19	433	48.2	1.46278e+06	1.3133e+06	1.11382	0.634633	0.15552	0.197478	7	5
Q6PB93	GALT2	Polypeptide N-acetylgalactosaminyltransferase 2 OS=Mus musculus OX=10090 GN=Galnt2 PE=1 SV=1	-	-	26.23	5	5	17	570	64.5	1.45322e+06	1.59295e+06	0.912281	0.634559	-0.132449	0.197528	7	6
P17439	GBA1	Lysosomal acid glucosylceramidase OS=Mus musculus OX=10090 GN=Gba PE=1 SV=1	-	-	26.04	7	7	20	515	57.6	2.53805e+06	1.87254e+06	1.3554	0.346171	0.43872	0.460709	7	8
P54923	ADPRH	[Protein ADP-ribosylarginine] hydrolase OS=Mus musculus OX=10090 GN=Adprh PE=1 SV=1	-	-	23.59	3	3	11	362	40	2.14627e+06	1.99883e+06	1.07376	0.806638	0.102677	0.0933212	7	6
P27046	MA2A1	Alpha-mannosidase 2 OS=Mus musculus OX=10090 GN=Man2a1 PE=1 SV=2	-	-	22.62	8	8	23	1150	131.5	2.79327e+06	1.00239e+07	0.278661	0.366449	-1.84342	0.435986	8	8
Q9CYD3	CRTAP	Cartilage-associated protein OS=Mus musculus OX=10090 GN=Crtap PE=1 SV=3	-	-	22.18	3	3	15	400	46.1	1.20597e+06	992382	1.21523	0.0760523	0.281224	1.11889	8	8
Q00993	UFO	Tyrosine-protein kinase receptor UFO OS=Mus musculus OX=10090 GN=Axl PE=1 SV=2	-	-	21.62	2	2	17	888	98.1	916665	882116	1.03917	0.7885	0.0554266	0.103198	6	5
P63038	CH60	60 kDa heat shock protein, mitochondrial OS=Mus musculus OX=10090 GN=Hspd1 PE=1 SV=1	-	-	20.73	4	4	26	573	60.9	787097	1.11083e+06	0.708566	0.271372	-0.497025	0.566435	8	8
Q64695	EPCR	Endothelial protein C receptor OS=Mus musculus OX=10090 GN=Procr PE=1 SV=3	-	-	20.5	2	2	16	242	27.2	747374	454948	1.64277	0.158429	0.716127	0.800164	6	5
P62960	YBOX1	Y-box-binding protein 1 OS=Mus musculus OX=10090 GN=Ybx1 PE=1 SV=3	-	-	20.05	3	3	11	322	35.7	738544	1.53333e+06	0.48166	0.143916	-1.05391	0.841892	7	8
Q6GU68	ISLR	Immunoglobulin superfamily containing leucine-rich repeat protein OS=Mus musculus OX=10090 GN=Islr PE=1 SV=1	-	-	19.73	2	2	7	428	45.6	1.39402e+06	1.0341e+06	1.34805	0.66549	0.430876	0.176859	5	4
Q99KQ4	NAMPT	Nicotinamide phosphoribosyltransferase OS=Mus musculus OX=10090 GN=Nampt PE=1 SV=1	-	-	19	4	4	11	491	55.4	619683	1.34034e+06	0.462334	0.152832	-1.11299	0.815787	7	8
Q3V1T4	P3H1	Prolyl 3-hydroxylase 1 OS=Mus musculus OX=10090 GN=P3h1 PE=1 SV=2	-	-	18.26	5	5	14	739	83.6	993186	1.11897e+06	0.887591	0.726265	-0.172033	0.138905	7	8
Q9EQG7	ENPP5	Ectonucleotide pyrophosphatase/phosphodiesterase family member 5 OS=Mus musculus OX=10090 GN=Enpp5 PE=1 SV=3	-	-	18.18	2	2	6	477	54.4	1.39086e+06	786866	1.76759	0.0621883	0.821785	1.20629	6	5
Q8R180	ERO1A	ERO1-like protein alpha OS=Mus musculus OX=10090 GN=Ero1a PE=1 SV=2	-	-	17.7	3	3	14	464	54.1	870234	1.68489e+06	0.516492	0.193669	-0.953183	0.712941	7	8
P19788	MGP	Matrix Gla protein OS=Mus musculus OX=10090 GN=Mgp PE=3 SV=1	-	-	17.31	3	3	6	104	12.4	5.28376e+06	3.64577e+06	1.44929	0.280294	0.535342	0.552386	8	8
P23506	PIMT	Protein-L-isoaspartate(D-aspartate) O-methyltransferase OS=Mus musculus OX=10090 GN=Pcmt1 PE=1 SV=3	-	-	16.67	4	4	7	227	24.6	3.90399e+06	4.20857e+06	0.927629	0.787992	-0.108381	0.103478	7	8
Q80W65	PCSK9	Proprotein convertase subtilisin/kexin type 9 OS=Mus musculus OX=10090 GN=Pcsk9 PE=1 SV=2	-	-	16.19	4	4	9	694	74.8	489702	984458	0.497433	0.126991	-1.00743	0.896226	6	8
Q8VEB4	PAG15	Phospholipase A2 group XV OS=Mus musculus OX=10090 GN=Pla2g15 PE=1 SV=1	-	-	15.38	2	2	5	412	47.3	1.08794e+06	898327	1.21108	0.386902	0.276288	0.412399	6	5
P97953	VEGFC	Vascular endothelial growth factor C OS=Mus musculus OX=10090 GN=Vegfc PE=1 SV=1	-	-	14.85	3	3	29	415	46.4	1.14884e+06	1.15893e+06	0.991298	0.967428	-0.01261	0.0143815	7	8
Q7TQ62	PODN	Podocan OS=Mus musculus OX=10090 GN=Podn PE=2 SV=1	-	-	13.31	4	4	8	611	68.7	2.09487e+06	1.11141e+06	1.88488	0.480883	0.914472	0.317961	8	6
Q925I7	PDGFD	Platelet-derived growth factor D OS=Mus musculus OX=10090 GN=Pdgfd PE=2 SV=1	-	-	13.3	3	3	7	370	42.8	2.849e+06	2.5148e+06	1.13289	0.588824	0.180011	0.230014	8	8
Q9CYK2	QPCT	Glutaminyl-peptide cyclotransferase OS=Mus musculus OX=10090 GN=Qpct PE=1 SV=2	-	-	13.11	2	2	4	362	41.1	1.02344e+06	1.05224e+06	0.972628	0.902124	-0.0400405	0.0447338	7	8
Q3UHX2	HAP28	28 kDa heat- and acid-stable phosphoprotein OS=Mus musculus OX=10090 GN=Pdap1 PE=1 SV=1	-	-	13.04	2	2	4	181	20.6	1.34114e+06	1.80402e+06	0.743418	0.277973	-0.427754	0.555998	7	5
D3YXG0	HMCN1	Hemicentin-1 OS=Mus musculus OX=10090 GN=Hmcn1 PE=1 SV=1	7	4	12.8	2	2	11	5634	611.2	609134	590803	1.03103	0.96985	0.0440816	0.0132953	6	4
Q06890	CLUS	Clusterin OS=Mus musculus OX=10090 GN=Clu PE=1 SV=1	-	-	12.43	2	2	7	448	51.6	763419	202277	3.77414	0.117715	1.91615	0.929168	6	6
Q04999	INHBB	Inhibin beta B chain OS=Mus musculus OX=10090 GN=Inhbb PE=2 SV=4	-	-	12.3	2	2	14	411	45.2	579533	556482	1.04142	0.892654	0.0585555	0.0493171	8	7
P32261	ANT3	Antithrombin-III OS=Mus musculus OX=10090 GN=Serpinc1 PE=1 SV=1	-	-	11.41	3	3	6	465	52	1.18136e+06	492585	2.39829	0.109164	1.262	0.961922	8	8
Q99M71	EPDR1	Mammalian ependymin-related protein 1 OS=Mus musculus OX=10090 GN=Epdr1 PE=1 SV=1	-	-	11.39	2	2	6	224	25.5	597153	459990	1.29819	0.537863	0.376499	0.269328	6	5
Q9D1D6	CTHR1	Collagen triple helix repeat-containing protein 1 OS=Mus musculus OX=10090 GN=Cthrc1 PE=2 SV=2	-	-	11.23	4	4	9	245	26.4	2.2992e+06	2.50752e+06	0.916923	0.702826	-0.125127	0.153152	8	6
Q8VDV0	ITGBL	Integrin beta-like protein 1 OS=Mus musculus OX=10090 GN=Itgbl1 PE=2 SV=2	-	-	10.9	2	2	9	494	53.9	751131	867084	0.866272	0.634636	-0.207108	0.197475	6	5
P08226	APOE	Apolipoprotein E OS=Mus musculus OX=10090 GN=Apoe PE=1 SV=2	-	-	9.13	2	2	4	311	35.8	995271	719125	1.384	0.612924	0.468845	0.212594	6	5
Q9CXD9	LRC17	Leucine-rich repeat-containing protein 17 OS=Mus musculus OX=10090 GN=Lrrc17 PE=2 SV=1	-	-	8.78	3	3	13	443	51.8	477022	690463	0.690872	0.301656	-0.533509	0.520488	5	7
Q8VCT3	AMPB	Aminopeptidase B OS=Mus musculus OX=10090 GN=Rnpep PE=1 SV=2	-	-	8.69	3	3	7	650	72.4	788060	1.74223e+06	0.452327	0.238719	-1.14456	0.622113	7	8
O35604	NPC1	NPC intracellular cholesterol transporter 1 OS=Mus musculus OX=10090 GN=Npc1 PE=1 SV=2	-	-	8.37	2	2	4	1277	142.8	3.14596e+06	641816	4.90164	0.162006	2.29327	0.79047	6	7
Q8K2I4	MANBA	Beta-mannosidase OS=Mus musculus OX=10090 GN=Manba PE=1 SV=1	-	-	7.72	2	2	3	879	100.8	289601	92686.3	3.12453	0.264656	1.64364	0.577319	4	4
P13597	ICAM1	Intercellular adhesion molecule 1 OS=Mus musculus OX=10090 GN=Icam1 PE=1 SV=1	-	-	7.54	3	3	3	537	58.8	1.27208e+06	599345	2.12245	0.211075	1.08573	0.675564	8	7
Q9JM99	PRG4	Proteoglycan 4 OS=Mus musculus OX=10090 GN=Prg4 PE=1 SV=2	-	-	6.98	3	3	6	1054	115.9	1.30022e+06	1.47917e+06	0.879024	0.742314	-0.186026	0.129412	5	6
P21180	CO2	Complement C2 OS=Mus musculus OX=10090 GN=C2 PE=1 SV=2	-	-	6.85	3	3	11	760	84.7	663645	519458	1.27757	0.60294	0.353405	0.219726	7	8
Q61072	ADAM9	Disintegrin and metalloproteinase domain-containing protein 9 OS=Mus musculus OX=10090 GN=Adam9 PE=1 SV=2	1	0	6.13	2	2	3	845	92	1.16455e+06	1.07862e+06	1.07966	0.665644	0.110583	0.176758	7	7
P05017	IGF1	Insulin-like growth factor I OS=Mus musculus OX=10090 GN=Igf1 PE=1 SV=2	-	-	5.72	2	2	3	153	17.1	845751	924743	0.914579	0.897836	-0.12882	0.0468029	5	5
Q9ES30	C1QT3	Complement C1q tumor necrosis factor-related protein 3 OS=Mus musculus OX=10090 GN=C1qtnf3 PE=2 SV=1	-	-	5.36	2	2	5	246	26.8	697010	751700	0.927245	0.687376	-0.108977	0.162805	7	6
Q9D154	ILEUA	Leukocyte elastase inhibitor A OS=Mus musculus OX=10090 GN=Serpinb1a PE=1 SV=1	-	-	5.31	2	2	2	379	42.5	983588	379053	2.59486	0.0583893	1.37565	1.23367	5	7
Q8BLU0	FLRT2	Leucine-rich repeat transmembrane protein FLRT2 OS=Mus musculus OX=10090 GN=Flrt2 PE=1 SV=1	-	-	4.4	2	2	2	660	73.9	670258	446727	1.50038	0.26531	0.585324	0.576247	6	5
Q9R118	HTRA1	Serine protease HTRA1 OS=Mus musculus OX=10090 GN=Htra1 PE=1 SV=2	-	-	4.24	2	2	2	480	51.2	1.26061e+06	546244	2.30778	0.467932	1.20651	0.329817	6	5
Q80X72	LRC15	Leucine-rich repeat-containing protein 15 OS=Mus musculus OX=10090 GN=Lrrc15 PE=2 SV=1	-	-	3.27	2	2	4	579	64.1	288561	311775	0.925542	0.716862	-0.11163	0.144564	6	7
P51569	AGAL	Alpha-galactosidase A OS=Mus musculus OX=10090 GN=Gla PE=1 SV=1	-	-	3.06	2	2	2	419	47.6	627333	582493	1.07698	0.721276	0.106991	0.141899	6	5
O54775	CCN4	CCN family member 4 OS=Mus musculus OX=10090 GN=Ccn4 PE=2 SV=1	-	-	2.6	2	2	2	367	40.7	625365	543821	1.14995	0.62231	0.201567	0.205993	5	8
Q9Z100	CPXM1	Probable carboxypeptidase X1 OS=Mus musculus OX=10090 GN=Cpxm1 PE=2 SV=2	-	-	2.06	2	2	2	722	80.9	780010	605079	1.28911	0.334695	0.36637	0.475351	6	5
Q8BLX7	COGA1	Collagen alpha-1(XVI) chain OS=Mus musculus OX=10090 GN=Col16a1 PE=1 SV=2	-	-	0	2	2	8	1580	155.7	78161.2	188009	0.415732	0.217178	-1.26628	0.663183	4	8
P82198	BGH3	Transforming growth factor-beta-induced protein ig-h3 OS=Mus musculus OX=10090 GN=Tgfbi PE=1 SV=1	-	-	0	2	2	4	683	74.6	220408	353635	0.623263	0.425622	-0.682087	0.370976	5	8
Q9JM58	CRLF1	Cytokine receptor-like factor 1 OS=Mus musculus OX=10090 GN=Crlf1 PE=1 SV=1	-	-	0	2	2	5	425	46.6	215520	194482	1.10817	0.593356	0.148182	0.226685	6	5
P11276	FINC	Fibronectin OS=Mus musculus OX=10090 GN=Fn1 PE=1 SV=4	-	-	32975.1	134	134	8779	2477	272.4	2.79416e+09	2.02756e+09	1.37809	0.0285876	0.462667	1.54382	8	8
Q05793	PGBM	Basement membrane-specific heparan sulfate proteoglycan core protein OS=Mus musculus OX=10090 GN=Hspg2 PE=1 SV=1	1	0	13432.3	128	128	3948	3707	398	5.8541e+08	4.24817e+08	1.37803	0.0485252	0.462608	1.31403	8	8
P13020	GELS	Gelsolin OS=Mus musculus OX=10090 GN=Gsn PE=1 SV=3	-	-	3903.09	32	32	1117	780	85.9	1.81961e+08	1.24447e+08	1.46216	0.0278304	0.548099	1.55548	8	8
P08228	SODC	Superoxide dismutase [Cu-Zn] OS=Mus musculus OX=10090 GN=Sod1 PE=1 SV=2	-	-	1437.67	10	10	428	154	15.9	1.16381e+08	8.71314e+07	1.3357	0.0461798	0.417597	1.33555	8	8
Q62188	DPYL3	Dihydropyrimidinase-related protein 3 OS=Mus musculus OX=10090 GN=Dpysl3 PE=1 SV=1	-	-	845.77	19	22	287	570	61.9	3.13128e+07	1.95786e+07	1.59934	0.0366467	0.677473	1.43597	8	8
P28862	MMP3	Stromelysin-1 OS=Mus musculus OX=10090 GN=Mmp3 PE=2 SV=2	-	-	613.52	13	19	271	477	53.8	2.48583e+07	1.29915e+07	1.91343	0.0386106	0.936158	1.41329	8	8
P07724	ALBU	Albumin OS=Mus musculus OX=10090 GN=Alb PE=1 SV=3	-	-	156	3	3	61	608	68.6	2.28854e+08	1.81393e+07	12.6165	0.0346655	3.65724	1.4601	8	8
P29391	FRIL1	Ferritin light chain 1 OS=Mus musculus OX=10090 GN=Ftl1 PE=1 SV=2	-	-	76.23	2	2	24	183	20.8	5.55615e+06	2.99832e+06	1.85309	0.019238	0.889932	1.71584	7	8
Q61703	ITIH2	Inter-alpha-trypsin inhibitor heavy chain H2 OS=Mus musculus OX=10090 GN=Itih2 PE=1 SV=1	-	-	72.12	6	6	34	946	105.9	6.84294e+06	2.85347e+06	2.39811	0.00561256	1.2619	2.25084	8	8
Q07113	MPRI	Cation-independent mannose-6-phosphate receptor OS=Mus musculus OX=10090 GN=Igf2r PE=1 SV=1	-	-	66.03	7	7	29	2483	273.6	4.35689e+06	2.59553e+06	1.67861	0.0479445	0.747266	1.31926	6	8
O88273	GREM2	Gremlin-2 OS=Mus musculus OX=10090 GN=Grem2 PE=1 SV=1	-	-	60.39	2	3	22	168	19.3	4.4084e+06	1.5671e+06	2.8131	0.0018573	1.49216	2.73112	7	8
Q921I1	TRFE	Serotransferrin OS=Mus musculus OX=10090 GN=Tf PE=1 SV=1	-	-	57.26	3	3	33	697	76.7	4.92194e+06	1.26639e+06	3.88659	0.0113258	1.95851	1.94593	8	8
Q6GQT1	A2MG	Alpha-2-macroglobulin-P OS=Mus musculus OX=10090 GN=A2m PE=2 SV=2	-	-	33.83	3	3	19	1474	164.2	5.79736e+06	869692	6.66599	0.0423216	2.73682	1.37344	8	8
P70202	LXN	Latexin OS=Mus musculus OX=10090 GN=Lxn PE=1 SV=2	-	-	30.57	3	3	9	222	25.5	2.44689e+06	1.59854e+06	1.5307	0.0257332	0.614192	1.58951	5	5
Q8CJG0	AGO2	Protein argonaute-2 OS=Mus musculus OX=10090 GN=Ago2 PE=1 SV=3	-	-	2.7	2	2	7	860	97.2	791239	464579	1.70313	0.0354907	0.768191	1.44989	6	8
