# Supplementary material for: Poglut2/3 double knockout in mice results in neonatal lethality with reduced levels of fibrillin in lung tissues
Source: J Biol Chem. 2024 Jun 4;300(7):107445. doi: 10.1016/j.jbc.2024.107445 (PMC11261140; doi:10.1016/j.jbc.2024.107445)
Supplement: File S3 [file mmc6.xlsx]

## Sheet: Dermal extracellular matrix
Accession	UniProt Entry Name	Description	Total # of EGFs	# of EGFs predicted to be modified by POGLUT2/3	Sequest Score	# of Unique Peptides	# of Peptides	# of PSMs	# AAs	MW [kDa]	DKO Average Intensity	WT Average Intensity	DKO:WT	ttest	log2 Fold Change	-log10 ttest	DKO Count	WT Count
P11276	FINC	Fibronectin OS=Mus musculus OX=10090 GN=Fn1 PE=1 SV=4	-	-	17255.2	155	155	5714	2477	272.4	1.88563e+08	8.71456e+08	0.216377	0.00056878	-2.20838	3.24506	3	6
Q61554	FBN1	Fibrillin-1 OS=Mus musculus OX=10090 GN=Fbn1 PE=1 SV=2	47	32	16171.1	147	152	5754	2873	312.1	1.03225e+08	8.02888e+08	0.128567	4.31356e-05	-2.95941	4.36516	3	6
P37889	FBLN2	Fibulin-2 OS=Mus musculus OX=10090 GN=Fbln2 PE=1 SV=2	11	5	4365.42	60	60	1411	1221	131.7	1.72327e+07	1.54193e+08	0.111761	0.0101583	-3.16152	1.99318	3	6
Q62009	POSTN	Periostin OS=Mus musculus OX=10090 GN=Postn PE=1 SV=2	-	-	4328.13	53	53	1634	838	93.1	1.11431e+08	1.60345e+08	0.694942	0.0274012	-0.525035	1.56223	3	6
Q05793	PGBM	Basement membrane-specific heparan sulfate proteoglycan core protein OS=Mus musculus OX=10090 GN=Hspg2 PE=1 SV=1	1	0	4087.84	127	127	1607	3707	398	1.11117e+07	8.4213e+07	0.131947	0.000629837	-2.92197	3.20077	3	6
Q8R4V4	CBPZ	Carboxypeptidase Z OS=Mus musculus OX=10090 GN=Cpz PE=2 SV=2	-	-	1892.37	27	27	760	654	73.7	1.90967e+07	5.98204e+07	0.319235	0.000573148	-1.64731	3.24173	3	6
O08999	LTBP2	Latent-transforming growth factor beta-binding protein 2 OS=Mus musculus OX=10090 GN=Ltbp2 PE=1 SV=2	20	11	1808.74	40	40	827	1813	195.7	3.21398e+07	4.32382e+07	0.74332	0.00937105	-0.427945	2.02821	3	6
P11087	CO1A1	Collagen alpha-1(I) chain OS=Mus musculus OX=10090 GN=Col1a1 PE=1 SV=4	-	-	1013.88	39	39	396	1453	137.9	4.71926e+06	2.58472e+07	0.182583	0.00129451	-2.45338	2.88789	3	6
Q61555	FBN2	Fibrillin-2 OS=Mus musculus OX=10090 GN=Fbn2 PE=1 SV=2	47	33	857.35	37	42	470	2907	313.6	2.61314e+06	1.68234e+07	0.155328	0.000146087	-2.68661	3.83539	3	6
Q07079	IBP5	Insulin-like growth factor-binding protein 5 OS=Mus musculus OX=10090 GN=Igfbp5 PE=1 SV=1	-	-	742.03	17	17	441	271	30.4	1.52868e+07	4.18254e+07	0.365491	0.00300084	-1.45209	2.52276	3	6
P09535	IGF2	Insulin-like growth factor II OS=Mus musculus OX=10090 GN=Igf2 PE=1 SV=1	-	-	707.66	10	10	238	180	20	5.67773e+06	2.44294e+07	0.232414	0.000484923	-2.10523	3.31433	3	6
P97873	LOXL1	Lysyl oxidase homolog 1 OS=Mus musculus OX=10090 GN=Loxl1 PE=2 SV=3	-	-	615.21	20	20	338	607	66.5	1.41838e+06	1.13178e+07	0.125322	0.000118909	-2.99628	3.92479	3	6
Q62059	CSPG2	Versican core protein OS=Mus musculus OX=10090 GN=Vcan PE=1 SV=2	2	1	570.37	23	23	256	3357	366.6	3.21052e+06	1.14518e+07	0.280349	0.00144048	-1.8347	2.84149	3	6
O08573	LEG9	Galectin-9 OS=Mus musculus OX=10090 GN=Lgals9 PE=1 SV=1	-	-	481.41	8	8	175	353	40	4.92136e+06	9.14808e+06	0.537966	0.0479075	-0.894413	1.3196	3	6
P47878	IBP3	Insulin-like growth factor-binding protein 3 OS=Mus musculus OX=10090 GN=Igfbp3 PE=2 SV=2	-	-	478.82	12	12	225	292	31.7	1.41843e+06	1.73659e+07	0.0816793	9.5786e-05	-3.61389	4.0187	3	6
Q8K482	EMIL2	EMILIN-2 OS=Mus musculus OX=10090 GN=Emilin2 PE=1 SV=1	-	-	465.48	25	25	219	1074	117.2	4.66319e+06	1.1191e+07	0.416691	0.0142024	-1.26295	1.84764	3	6
Q01149	CO1A2	Collagen alpha-2(I) chain OS=Mus musculus OX=10090 GN=Col1a2 PE=1 SV=2	-	-	423.46	28	28	232	1372	129.5	1.36651e+06	8.33093e+06	0.164028	0.00180502	-2.60798	2.74352	3	6
Q9WVJ9	FBLN4	EGF-containing fibulin-like extracellular matrix protein 2 OS=Mus musculus OX=10090 GN=Efemp2 PE=1 SV=1	6	2	403.3	14	14	167	443	49.4	3.138e+06	8.68319e+06	0.361387	0.00542831	-1.46838	2.26534	3	6
Q9R1A3	NET3	Netrin-3 OS=Mus musculus OX=10090 GN=Ntn3 PE=2 SV=1	-	-	395.74	16	20	252	580	62	3.37219e+06	5.83011e+06	0.578409	0.00256788	-0.789838	2.59042	3	6
Q8BH34	SEM3D	Semaphorin-3D OS=Mus musculus OX=10090 GN=Sema3d PE=1 SV=1	-	-	315.06	19	19	241	777	89.5	3.03792e+06	6.15504e+06	0.493565	0.00593641	-1.01869	2.22648	3	6
Q9CXD9	LRC17	Leucine-rich repeat-containing protein 17 OS=Mus musculus OX=10090 GN=Lrrc17 PE=2 SV=1	-	-	294.63	15	15	159	443	51.8	1.4609e+06	7.06685e+06	0.206725	0.00146943	-2.27421	2.83285	3	6
Q8BLI0	ATL1	ADAMTS-like protein 1 OS=Mus musculus OX=10090 GN=Adamtsl1 PE=2 SV=2	-	-	239.95	16	16	132	1745	191.9	3.30641e+06	5.56833e+06	0.593788	0.0117125	-0.75198	1.93135	3	6
P55002	MFAP2	Microfibrillar-associated protein 2 OS=Mus musculus OX=10090 GN=Mfap2 PE=2 SV=1	-	-	166.97	3	3	63	183	20.6	170494	3.29266e+06	0.05178	0.00293366	-4.27146	2.53259	3	6
P12025	MK	Midkine OS=Mus musculus OX=10090 GN=Mdk PE=1 SV=2	-	-	140.45	6	6	73	140	15.4	1.11897e+06	6.9877e+06	0.160134	0.0197052	-2.64265	1.70542	3	6
Q8VCC9	SPON1	Spondin-1 OS=Mus musculus OX=10090 GN=Spon1 PE=1 SV=1	-	-	52.27	8	8	42	807	90.8	411586	1.10215e+06	0.37344	0.0312303	-1.42105	1.50542	3	6
O88676	MMP23	Matrix metalloproteinase-23 OS=Mus musculus OX=10090 GN=Mmp23 PE=2 SV=1	-	-	15.47	4	4	16	391	44.4	213938	653191	0.327527	0.00400283	-1.61032	2.39763	3	6
O88273	GREM2	Gremlin-2 OS=Mus musculus OX=10090 GN=Grem2 PE=1 SV=1	-	-	3562.82	16	18	1350	168	19.3	9.97866e+07	7.14664e+07	1.39627	0.0905651	0.481581	1.04304	3	6
Q9QYZ8	DKK2	Dickkopf-related protein 2 OS=Mus musculus OX=10090 GN=Dkk2 PE=1 SV=2	-	-	3251.48	21	21	1155	259	28.4	7.60121e+07	1.38028e+08	0.550699	0.091772	-0.860664	1.03729	3	6
P18406	CCN1	CCN family member 1 OS=Mus musculus OX=10090 GN=Ccn1 PE=1 SV=1	-	-	2945.65	30	30	1345	379	41.7	1.08335e+08	1.02485e+08	1.05708	0.800754	0.0800905	0.0965007	3	6
O54819	TFPI1	Tissue factor pathway inhibitor OS=Mus musculus OX=10090 GN=Tfpi PE=2 SV=1	-	-	1656.81	14	14	583	306	35	3.84566e+07	5.13567e+07	0.748814	0.0784976	-0.417321	1.10514	3	6
P01942	HBA	Hemoglobin subunit alpha OS=Mus musculus OX=10090 GN=Hba PE=1 SV=2	-	-	1403.36	3	3	504	142	15.1	1.99255e+08	1.55806e+08	1.27886	0.527888	0.354862	0.277458	3	6
Q8CFG0	SULF2	Extracellular sulfatase Sulf-2 OS=Mus musculus OX=10090 GN=Sulf2 PE=2 SV=2	-	-	1364.47	19	19	583	875	100.4	4.20102e+07	3.44922e+07	1.21796	0.350099	0.284468	0.45581	3	6
Q9JM58	CRLF1	Cytokine receptor-like factor 1 OS=Mus musculus OX=10090 GN=Crlf1 PE=1 SV=1	-	-	1134.49	18	18	473	425	46.6	4.1977e+07	4.20584e+07	0.998064	0.986842	-0.00279594	0.00575232	3	6
Q62177	SEM3B	Semaphorin-3B OS=Mus musculus OX=10090 GN=Sema3b PE=2 SV=2	-	-	1066.64	33	34	531	748	82.6	1.50923e+07	1.73907e+07	0.867835	0.418881	-0.204507	0.37791	3	6
Q80T21	ATL4	ADAMTS-like protein 4 OS=Mus musculus OX=10090 GN=Adamtsl4 PE=2 SV=1	-	-	1004.56	29	29	482	1036	113.2	2.25292e+07	1.91436e+07	1.17685	0.257632	0.234935	0.589	3	6
Q8BNJ2	ATS4	A disintegrin and metalloproteinase with thrombospondin motifs 4 OS=Mus musculus OX=10090 GN=Adamts4 PE=2 SV=2	-	-	951.91	17	17	449	833	90	1.32244e+07	1.08582e+07	1.21792	0.346245	0.284424	0.460617	3	6
P22725	WNT5A	Protein Wnt-5a OS=Mus musculus OX=10090 GN=Wnt5a PE=1 SV=2	-	-	925.01	18	23	474	380	42.3	1.39091e+07	1.24057e+07	1.12119	0.589909	0.165032	0.229215	3	6
O09118	NET1	Netrin-1 OS=Mus musculus OX=10090 GN=Ntn1 PE=1 SV=3	-	-	719.52	17	21	354	604	67.8	9.19702e+06	1.04855e+07	0.877115	0.421133	-0.189162	0.375581	3	6
P97857	ATS1	A disintegrin and metalloproteinase with thrombospondin motifs 1 OS=Mus musculus OX=10090 GN=Adamts1 PE=1 SV=4	-	-	712.41	22	22	295	968	105.7	8.25801e+06	1.27947e+07	0.645427	0.0913683	-0.631674	1.0392	3	6
P02535	K1C10	Keratin, type I cytoskeletal 10 OS=Mus musculus OX=10090 GN=Krt10 PE=1 SV=3	-	-	574.87	6	8	298	570	57.7	2.47222e+07	1.7538e+07	1.40963	0.702804	0.49532	0.153166	3	6
Q62181	SEM3C	Semaphorin-3C OS=Mus musculus OX=10090 GN=Sema3c PE=1 SV=2	-	-	455.51	24	24	280	751	85.2	9.1076e+06	1.18321e+07	0.769739	0.195624	-0.377559	0.708577	3	6
Q9R001	ATS5	A disintegrin and metalloproteinase with thrombospondin motifs 5 OS=Mus musculus OX=10090 GN=Adamts5 PE=2 SV=2	-	-	419.99	26	26	227	930	101.8	7.10854e+06	7.28296e+06	0.976051	0.908838	-0.0349716	0.0415136	3	6
Q3USZ8	DIK2A	Divergent protein kinase domain 2A OS=Mus musculus OX=10090 GN=Dipk2a PE=1 SV=2	-	-	341.53	13	13	164	430	49.4	4.73335e+06	4.85478e+06	0.974989	0.93262	-0.0365427	0.0302951	3	6
O08746	MATN2	Matrilin-2 OS=Mus musculus OX=10090 GN=Matn2 PE=2 SV=2	10	9	334.12	21	21	185	956	106.7	5.89001e+06	6.07877e+06	0.968948	0.807259	-0.0455092	0.092987	3	6
Q9R045	ANGL2	Angiopoietin-related protein 2 OS=Mus musculus OX=10090 GN=Angptl2 PE=2 SV=2	-	-	333.75	15	15	139	493	57.1	5.5498e+06	4.52281e+06	1.22707	0.326891	0.295216	0.485598	3	6
Q9WUQ5	CXL14	C-X-C motif chemokine 14 OS=Mus musculus OX=10090 GN=Cxcl14 PE=2 SV=2	-	-	286.43	4	4	135	99	11.7	1.12882e+07	1.18207e+07	0.954959	0.850245	-0.0664899	0.0704561	3	6
O35536	TFPI2	Tissue factor pathway inhibitor 2 OS=Mus musculus OX=10090 GN=Tfpi2 PE=2 SV=1	-	-	270.68	12	12	161	230	26.1	3.42008e+06	6.8288e+06	0.500831	0.0510341	-0.997604	1.29214	3	6
P28798	GRN	Progranulin OS=Mus musculus OX=10090 GN=Grn PE=1 SV=2	-	-	252.55	5	5	110	589	63.4	8.02288e+06	4.28699e+06	1.87145	0.131659	0.904156	0.880549	3	6
P11214	TPA	Tissue-type plasminogen activator OS=Mus musculus OX=10090 GN=Plat PE=1 SV=3	-	-	235.18	7	7	96	559	63.1	3.15531e+06	2.52683e+06	1.24872	0.260136	0.320449	0.5848	3	6
Q8K007	SULF1	Extracellular sulfatase Sulf-1 OS=Mus musculus OX=10090 GN=Sulf1 PE=2 SV=1	-	-	234.84	11	11	123	870	100.9	3.49426e+06	3.57775e+06	0.976663	0.879147	-0.0340676	0.0559386	3	6
Q9R1B9	SLIT2	Slit homolog 2 protein OS=Mus musculus OX=10090 GN=Slit2 PE=2 SV=2	-	-	233.09	17	17	134	1521	168.7	3.37726e+06	2.55912e+06	1.3197	0.251356	0.400209	0.599712	3	6
P29788	VTNC	Vitronectin OS=Mus musculus OX=10090 GN=Vtn PE=1 SV=2	-	-	219.66	3	3	104	478	54.8	7.25145e+06	4.68997e+06	1.54616	0.18388	0.628692	0.735466	3	6
Q9CYL5	GAPR1	Golgi-associated plant pathogenesis-related protein 1 OS=Mus musculus OX=10090 GN=Glipr2 PE=1 SV=3	-	-	186.44	4	4	72	154	17.1	3.58842e+06	2.56346e+06	1.39984	0.138915	0.485259	0.85725	3	6
Q5U901	CBPA6	Carboxypeptidase A6 OS=Mus musculus OX=10090 GN=Cpa6 PE=2 SV=1	-	-	176.97	10	10	114	438	51.1	1.97457e+06	2.88488e+06	0.684455	0.151448	-0.546973	0.819736	3	6
Q60847	COCA1	Collagen alpha-1(XII) chain OS=Mus musculus OX=10090 GN=Col12a1 PE=2 SV=3	-	-	164.35	30	30	129	3120	340	1.65476e+07	6.6192e+06	2.49994	0.0816057	1.3219	1.08828	3	6
Q925I7	PDGFD	Platelet-derived growth factor D OS=Mus musculus OX=10090 GN=Pdgfd PE=2 SV=1	-	-	159.04	7	7	92	370	42.8	3.55228e+06	2.15172e+06	1.6509	0.0924646	0.723256	1.03402	3	6
Q00623	APOA1	Apolipoprotein A-I OS=Mus musculus OX=10090 GN=Apoa1 PE=1 SV=2	-	-	145.88	2	2	98	264	30.6	8.16873e+06	4.23811e+06	1.92745	0.0773099	0.946691	1.11176	3	6
P47877	IBP2	Insulin-like growth factor-binding protein 2 OS=Mus musculus OX=10090 GN=Igfbp2 PE=2 SV=2	-	-	106.82	2	2	31	305	32.8	1.91018e+06	1.25582e+06	1.52106	0.257014	0.605077	0.590042	3	6
Q61696	HS71A	Heat shock 70 kDa protein 1A OS=Mus musculus OX=10090 GN=Hspa1a PE=1 SV=2	-	-	105.55	3	6	56	641	70	5.26674e+06	263536	19.9849	0.139144	4.32084	0.856535	3	6
P53690	MMP14	Matrix metalloproteinase-14 OS=Mus musculus OX=10090 GN=Mmp14 PE=2 SV=3	-	-	104.86	5	5	51	582	65.9	2.38961e+06	1.59491e+06	1.49828	0.104055	0.583305	0.982737	3	6
P07356	ANXA2	Annexin A2 OS=Mus musculus OX=10090 GN=Anxa2 PE=1 SV=2	-	-	101.47	8	8	56	339	38.7	2.83988e+06	1.26745e+06	2.24062	0.104804	1.1639	0.97962	3	6
Q3UTY6	THSD4	Thrombospondin type-1 domain-containing protein 4 OS=Mus musculus OX=10090 GN=Thsd4 PE=1 SV=2	-	-	101.39	13	13	66	1018	113.2	1.30217e+06	2.41324e+06	0.539596	0.100477	-0.890049	0.997934	3	6
P09240	CCKN	Cholecystokinin OS=Mus musculus OX=10090 GN=Cck PE=1 SV=3	-	-	101.03	2	2	76	115	12.8	2.66084e+06	3.02744e+06	0.878906	0.814121	-0.186219	0.0893108	3	6
Q04857	CO6A1	Collagen alpha-1(VI) chain OS=Mus musculus OX=10090 GN=Col6a1 PE=1 SV=1	-	-	100.53	9	9	45	1025	108.4	1.43522e+06	1.87705e+06	0.764616	0.277298	-0.387192	0.557053	3	6
P63089	PTN	Pleiotrophin OS=Mus musculus OX=10090 GN=Ptn PE=1 SV=1	-	-	94.45	5	5	59	168	18.9	771249	1.90977e+06	0.403843	0.227192	-1.30813	0.643607	3	6
O08665	SEM3A	Semaphorin-3A OS=Mus musculus OX=10090 GN=Sema3a PE=1 SV=2	-	-	93.92	2	3	57	772	88.8	903968	802952	1.12581	0.520242	0.170958	0.283795	3	6
Q8CG19	LTBP1	Latent-transforming growth factor beta-binding protein 1 OS=Mus musculus OX=10090 GN=Ltbp1 PE=1 SV=2	-	-	90.34	15	15	54	1712	186.6	1.06129e+06	1.85814e+06	0.57116	0.212669	-0.808034	0.672297	3	6
Q03350	TSP2	Thrombospondin-2 OS=Mus musculus OX=10090 GN=Thbs2 PE=1 SV=2	2	0	80.84	9	10	57	1172	129.8	1.02619e+06	876716	1.17049	0.603515	0.227118	0.219312	3	6
Q8R5M2	WNT9A	Protein Wnt-9a OS=Mus musculus OX=10090 GN=Wnt9a PE=2 SV=1	-	-	75.4	6	6	39	365	40.4	801439	815819	0.982374	0.959654	-0.0256559	0.0178851	3	6
Q02788	CO6A2	Collagen alpha-2(VI) chain OS=Mus musculus OX=10090 GN=Col6a2 PE=1 SV=3	-	-	71.85	12	12	53	1034	110.3	810826	1.64277e+06	0.493572	0.104289	-1.01867	0.981763	3	6
P63158	HMGB1	High mobility group protein B1 OS=Mus musculus OX=10090 GN=Hmgb1 PE=1 SV=2	-	-	65.43	3	3	29	215	24.9	860114	880448	0.976904	0.938212	-0.0337111	0.027699	3	6
Q1HCM0	FGFP3	Fibroblast growth factor-binding protein 3 OS=Mus musculus OX=10090 GN=Fgfbp3 PE=1 SV=2	-	-	59.07	3	3	33	245	26.2	835369	862329	0.968736	0.937973	-0.0458241	0.0278097	3	6
Q9JK53	PRELP	Prolargin OS=Mus musculus OX=10090 GN=Prelp PE=1 SV=2	-	-	55.95	4	4	29	378	43.3	1.10605e+06	888947	1.24423	0.254775	0.315248	0.593843	3	6
P82198	BGH3	Transforming growth factor-beta-induced protein ig-h3 OS=Mus musculus OX=10090 GN=Tgfbi PE=1 SV=1	-	-	54.27	9	9	41	683	74.6	2.72761e+06	1.45163e+06	1.879	0.137122	0.909963	0.862892	3	6
Q08879	FBLN1	Fibulin-1 OS=Mus musculus OX=10090 GN=Fbln1 PE=1 SV=2	9	4	37.26	4	4	25	705	78	322833	1.07649e+06	0.299896	0.129903	-1.73747	0.886381	3	6
P48615	WNT11	Protein Wnt-11 OS=Mus musculus OX=10090 GN=Wnt11 PE=2 SV=1	-	-	24.71	5	5	19	354	39.1	721249	532104	1.35547	0.410536	0.438789	0.386648	3	6
P70275	SEM3E	Semaphorin-3E OS=Mus musculus OX=10090 GN=Sema3e PE=1 SV=3	-	-	23.18	4	4	33	775	89.5	1.05534e+06	734514	1.43679	0.424114	0.522846	0.372518	3	6
Q91V88	NPNT	Nephronectin OS=Mus musculus OX=10090 GN=Npnt PE=1 SV=1	-	-	21.34	4	4	28	561	61.5	453511	526418	0.861503	0.737607	-0.215072	0.132175	3	6
Q9WVG5	LIPE	Endothelial lipase OS=Mus musculus OX=10090 GN=Lipg PE=2 SV=3	-	-	12.84	3	3	9	500	56.6	504725	159960	3.15532	0.168842	1.65779	0.772519	3	5
Q9Z175	LOXL3	Lysyl oxidase homolog 3 OS=Mus musculus OX=10090 GN=Loxl3 PE=1 SV=2	-	-	11.59	5	5	13	754	83.7	1.42987e+06	205958	6.94252	0.149261	2.79546	0.826052	3	5
P97466	NOGG	Noggin OS=Mus musculus OX=10090 GN=Nog PE=2 SV=1	-	-	11.21	3	3	14	232	25.8	465917	203972	2.28422	0.0633664	1.1917	1.19814	3	6
Q640N1	AEBP1	Adipocyte enhancer-binding protein 1 OS=Mus musculus OX=10090 GN=Aebp1 PE=1 SV=1	-	-	8.28	4	4	8	1128	128.3	410231	301119	1.36235	0.527277	0.446101	0.277961	3	5
Q61508	ECM1	Extracellular matrix protein 1 OS=Mus musculus OX=10090 GN=Ecm1 PE=1 SV=2	-	-	7.12	3	3	6	559	62.8	608594	263643	2.3084	0.106757	1.20689	0.971602	3	5
O88947	FA10	Coagulation factor X OS=Mus musculus OX=10090 GN=F10 PE=1 SV=1	-	-	6.75	2	2	6	481	54	191393	190825	1.00298	0.993112	0.0042864	0.00300185	3	6
Q32KI9	ARSI	Arylsulfatase I OS=Mus musculus OX=10090 GN=Arsi PE=2 SV=1	-	-	4.54	2	2	8	573	64.3	264907	403559	0.656426	0.197081	-0.607296	0.705355	3	6
Q9Z1Q5	CLIC1	Chloride intracellular channel protein 1 OS=Mus musculus OX=10090 GN=Clic1 PE=1 SV=3	-	-	4.01	3	3	6	241	27	249815	271698	0.919456	0.846872	-0.121147	0.0721822	3	3
P16045	LEG1	Galectin-1 OS=Mus musculus OX=10090 GN=Lgals1 PE=1 SV=3	-	-	3.92	3	3	8	135	14.9	441938	179196	2.46623	0.221713	1.30231	0.654209	3	3
P48759	PTX3	Pentraxin-related protein PTX3 OS=Mus musculus OX=10090 GN=Ptx3 PE=1 SV=2	-	-	3.78	3	3	7	381	41.8	196104	462334	0.424159	0.154223	-1.23732	0.811851	3	6
Q9JJZ5	EGFL6	Epidermal growth factor-like protein 6 OS=Mus musculus OX=10090 GN=Egfl6 PE=1 SV=1	-	-	2.51	3	3	4	550	61.5	8.65653e+06	4.82972e+06	1.79235	0.619475	0.841848	0.207976	3	4
Q80YX1	TENA	Tenascin OS=Mus musculus OX=10090 GN=Tnc PE=1 SV=1	15	0	4694.54	103	103	1895	2110	231.7	1.27885e+08	8.06846e+07	1.585	0.0174719	0.66448	1.75766	3	6
Q99K41	EMIL1	EMILIN-1 OS=Mus musculus OX=10090 GN=Emilin1 PE=1 SV=1	-	-	3878.04	54	54	1426	1017	107.5	1.10608e+08	6.3922e+07	1.73035	0.00149811	0.791064	2.82446	3	6
O70326	GREM1	Gremlin-1 OS=Mus musculus OX=10090 GN=Grem1 PE=2 SV=1	-	-	2571.56	14	16	943	184	20.7	5.53133e+07	2.60265e+07	2.12527	0.0384449	1.08764	1.41516	3	6
Q9R118	HTRA1	Serine protease HTRA1 OS=Mus musculus OX=10090 GN=Htra1 PE=1 SV=2	-	-	2446.01	32	32	1011	480	51.2	1.25131e+08	4.58609e+07	2.72849	0.000224167	1.4481	3.64943	3	6
Q8R2G6	CCD80	Coiled-coil domain-containing protein 80 OS=Mus musculus OX=10090 GN=Ccdc80 PE=1 SV=2	-	-	2086.06	45	45	934	949	107.5	5.41611e+07	2.1338e+07	2.53825	0.000899747	1.34384	3.04588	3	6
Q3V1M1	IGS10	Immunoglobulin superfamily member 10 OS=Mus musculus OX=10090 GN=Igsf10 PE=2 SV=2	-	-	1861.95	58	58	883	2594	285.4	3.57769e+07	2.73297e+07	1.30908	0.00877434	0.388558	2.05679	3	6
Q9D6X6	PRS23	Serine protease 23 OS=Mus musculus OX=10090 GN=Prss23 PE=2 SV=2	-	-	1509.63	21	21	600	382	43	6.34334e+07	2.67393e+07	2.37229	0.00136333	1.24628	2.8654	3	6
Q9WVB4	SLIT3	Slit homolog 3 protein OS=Mus musculus OX=10090 GN=Slit3 PE=2 SV=2	9	1	1412.58	42	42	651	1523	167.6	3.7176e+07	1.44458e+07	2.57348	4.76321e-05	1.36372	4.3221	3	6
P35441	TSP1	Thrombospondin-1 OS=Mus musculus OX=10090 GN=Thbs1 PE=1 SV=1	2	0	1250.66	34	35	597	1170	129.6	3.58645e+07	2.32834e+07	1.54034	0.00308372	0.623253	2.51093	3	6
P19221	THRB	Prothrombin OS=Mus musculus OX=10090 GN=F2 PE=1 SV=1	-	-	1041.55	8	8	366	618	70.2	4.24901e+07	2.17109e+07	1.95709	0.0468333	0.968709	1.32945	3	6
Q8CD91	SMOC2	SPARC-related modular calcium-binding protein 2 OS=Mus musculus OX=10090 GN=Smoc2 PE=1 SV=1	-	-	993.16	26	26	430	447	49.9	2.56067e+07	1.56959e+07	1.63143	0.0389504	0.706136	1.40949	3	6
P62960	YBOX1	Y-box-binding protein 1 OS=Mus musculus OX=10090 GN=Ybx1 PE=1 SV=3	-	-	928.36	9	13	300	322	35.7	1.49304e+07	6.34269e+06	2.35395	0.000619192	1.23508	3.20817	3	6
P39876	TIMP3	Metalloproteinase inhibitor 3 OS=Mus musculus OX=10090 GN=Timp3 PE=1 SV=1	-	-	882.15	17	17	592	211	24.2	5.30306e+07	1.92043e+07	2.7614	0.00617796	1.4654	2.20915	3	6
P22777	PAI1	Plasminogen activator inhibitor 1 OS=Mus musculus OX=10090 GN=Serpine1 PE=1 SV=1	-	-	431.97	17	17	252	402	45.1	1.38347e+07	7.61705e+06	1.81628	0.0188394	0.860984	1.72493	3	6
P29268	CCN2	CCN family member 2 OS=Mus musculus OX=10090 GN=Ccn2 PE=1 SV=3	-	-	430.95	16	16	217	348	37.8	1.81529e+07	7.01088e+06	2.58924	0.000784333	1.37253	3.1055	3	6
P09411	PGK1	Phosphoglycerate kinase 1 OS=Mus musculus OX=10090 GN=Pgk1 PE=1 SV=4	-	-	398.37	9	12	190	417	44.5	1.23498e+07	3.97155e+06	3.10957	0.00843963	1.63672	2.07368	3	6
P28301	LYOX	Protein-lysine 6-oxidase OS=Mus musculus OX=10090 GN=Lox PE=1 SV=1	-	-	313.58	11	11	162	411	46.7	5.92604e+06	4.72302e+06	1.25471	0.0255497	0.327357	1.59261	3	6
P07724	ALBU	Albumin OS=Mus musculus OX=10090 GN=Alb PE=1 SV=3	-	-	304.17	2	2	93	608	68.6	7.43495e+07	1.06512e+07	6.98036	0.00783676	2.8033	2.10586	3	6
O88783	FA5	Coagulation factor V OS=Mus musculus OX=10090 GN=F5 PE=1 SV=1	-	-	297.6	11	11	190	2183	247.1	1.55378e+07	7.11236e+06	2.18461	8.07281e-06	1.12738	5.09298	3	6
Q07235	GDN	Glia-derived nexin OS=Mus musculus OX=10090 GN=Serpine2 PE=1 SV=2	-	-	267.8	14	14	153	397	44.2	1.1228e+07	2.28574e+06	4.9122	3.49431e-05	2.29637	4.45664	3	6
Q3UQ28	PXDN	Peroxidasin homolog OS=Mus musculus OX=10090 GN=Pxdn PE=1 SV=2	-	-	238.32	20	20	137	1475	165	7.42946e+06	2.3365e+06	3.17974	0.000131802	1.66891	3.88008	3	6
Q61703	ITIH2	Inter-alpha-trypsin inhibitor heavy chain H2 OS=Mus musculus OX=10090 GN=Itih2 PE=1 SV=1	-	-	236.18	8	8	103	946	105.9	1.25049e+07	3.21889e+06	3.88484	0.000269951	1.95786	3.56872	3	6
P18760	COF1	Cofilin-1 OS=Mus musculus OX=10090 GN=Cfl1 PE=1 SV=3	-	-	232.9	4	4	84	166	18.5	7.40074e+06	2.85661e+06	2.59074	0.00768691	1.37337	2.11425	3	6
Q9Z0J7	GDF15	Growth/differentiation factor 15 OS=Mus musculus OX=10090 GN=Gdf15 PE=1 SV=2	-	-	217.02	9	9	120	303	33.2	9.62531e+06	4.9536e+06	1.94309	0.00865451	0.958356	2.06276	3	6
P98063	BMP1	Bone morphogenetic protein 1 OS=Mus musculus OX=10090 GN=Bmp1 PE=1 SV=2	2	2	211.31	20	20	162	991	111.6	1.06205e+07	3.61664e+06	2.93656	0.000527295	1.55413	3.27795	3	6
P63017	HSP7C	Heat shock cognate 71 kDa protein OS=Mus musculus OX=10090 GN=Hspa8 PE=1 SV=1	-	-	210.49	9	12	103	646	70.8	7.30834e+06	2.08922e+06	3.49812	0.0132399	1.80658	1.87811	3	6
Q8BI06	CEMIP	Cell migration-inducing and hyaluronan-binding protein OS=Mus musculus OX=10090 GN=Cemip PE=1 SV=4	-	-	198.57	21	21	127	1361	152.9	1.06114e+07	2.59712e+06	4.08584	0.000143203	2.03063	3.84405	3	6
O35474	EDIL3	EGF-like repeat and discoidin I-like domain-containing protein 3 OS=Mus musculus OX=10090 GN=Edil3 PE=1 SV=2	-	-	187.11	13	13	101	480	53.7	9.21779e+06	3.09597e+06	2.97735	0.0118476	1.57403	1.92637	3	6
P43028	GDF6	Growth/differentiation factor 6 OS=Mus musculus OX=10090 GN=Gdf6 PE=2 SV=2	-	-	185.68	13	13	106	454	50.9	5.98365e+06	2.27685e+06	2.62804	0.00867557	1.39399	2.0617	3	6
P13020	GELS	Gelsolin OS=Mus musculus OX=10090 GN=Gsn PE=1 SV=3	-	-	171.88	10	10	92	780	85.9	5.70031e+06	2.44768e+06	2.32886	0.008312	1.21962	2.08029	3	6
Q9JM99	PRG4	Proteoglycan 4 OS=Mus musculus OX=10090 GN=Prg4 PE=1 SV=2	-	-	163.71	11	11	112	1054	115.9	5.92105e+06	1.45168e+06	4.07875	0.000306504	2.02813	3.51356	3	6
P22724	WNT4	Protein Wnt-4 OS=Mus musculus OX=10090 GN=Wnt4 PE=1 SV=1	-	-	146.71	6	6	66	351	39	3.16288e+06	1.32255e+06	2.39151	0.00478703	1.25792	2.31993	3	6
P10107	ANXA1	Annexin A1 OS=Mus musculus OX=10090 GN=Anxa1 PE=1 SV=2	-	-	131.58	18	18	85	346	38.7	6.30687e+06	352906	17.8712	4.12967e-06	4.15957	5.38408	3	6
P11499	HS90B	Heat shock protein HSP 90-beta OS=Mus musculus OX=10090 GN=Hsp90ab1 PE=1 SV=3	-	-	69.5	6	7	35	724	83.2	2.27718e+06	734071	3.10213	0.00258648	1.63326	2.58729	3	6
P17742	PPIA	Peptidyl-prolyl cis-trans isomerase A OS=Mus musculus OX=10090 GN=Ppia PE=1 SV=2	-	-	69.16	7	7	54	164	18	4.1209e+06	1.10218e+06	3.73888	0.0155154	1.90261	1.80924	3	6
P32261	ANT3	Antithrombin-III OS=Mus musculus OX=10090 GN=Serpinc1 PE=1 SV=1	-	-	58.86	6	6	96	465	52	7.96385e+06	3.58072e+06	2.22409	0.00282185	1.15322	2.54947	3	6
Q9D1D6	CTHR1	Collagen triple helix repeat-containing protein 1 OS=Mus musculus OX=10090 GN=Cthrc1 PE=2 SV=2	-	-	51.98	6	6	53	245	26.4	3.62751e+06	652396	5.56029	0.000142995	2.47516	3.84468	3	6
P97298	PEDF	Pigment epithelium-derived factor OS=Mus musculus OX=10090 GN=Serpinf1 PE=1 SV=2	-	-	51.04	2	2	30	417	46.2	1.319e+06	378856	3.48153	0.00138926	1.79972	2.85722	3	6
P07310	KCRM	Creatine kinase M-type OS=Mus musculus OX=10090 GN=Ckm PE=1 SV=1	-	-	46.29	4	4	42	381	43	3.17446e+06	387465	8.1929	0.0123869	3.03437	1.90704	3	6
P01027	CO3	Complement C3 OS=Mus musculus OX=10090 GN=C3 PE=1 SV=3	-	-	36.8	5	5	31	1663	186.4	2.04836e+06	567659	3.60844	0.0147528	1.85137	1.83112	3	6
P40124	CAP1	Adenylyl cyclase-associated protein 1 OS=Mus musculus OX=10090 GN=Cap1 PE=1 SV=4	-	-	36.18	3	3	17	474	51.5	923825	421406	2.19225	0.00755768	1.13241	2.12161	3	6
P62962	PROF1	Profilin-1 OS=Mus musculus OX=10090 GN=Pfn1 PE=1 SV=2	-	-	33.79	4	4	24	140	14.9	1.11951e+06	246537	4.54096	0.00840627	2.183	2.0754	3	6
Q8R4W6	PCOC2	Procollagen C-endopeptidase enhancer 2 OS=Mus musculus OX=10090 GN=Pcolce2 PE=2 SV=2	-	-	32.95	6	6	39	414	45.4	3.38445e+06	249149	13.584	2.28371e-05	3.76384	4.64136	3	6
Q61704	ITIH3	Inter-alpha-trypsin inhibitor heavy chain H3 OS=Mus musculus OX=10090 GN=Itih3 PE=1 SV=3	-	-	29.58	2	2	21	889	99.3	1.34183e+06	284455	4.7172	0.00703569	2.23793	2.15269	3	6
Q9JHH6	CBPB2	Carboxypeptidase B2 OS=Mus musculus OX=10090 GN=Cpb2 PE=1 SV=1	-	-	24.49	2	2	13	422	48.8	910841	218488	4.16884	0.0103811	2.05965	1.98375	3	4
Q8CI19	PDGFC	Platelet-derived growth factor C OS=Mus musculus OX=10090 GN=Pdgfc PE=1 SV=2	-	-	22.78	6	6	27	345	38.7	1.51467e+06	174413	8.68438	0.00212964	3.11842	2.67169	3	6
Q8R054	SRPX2	Sushi repeat-containing protein SRPX2 OS=Mus musculus OX=10090 GN=Srpx2 PE=1 SV=2	-	-	19.38	6	6	14	468	53.1	893578	120906	7.39069	0.00789239	2.88571	2.10279	3	6
P08113	ENPL	Endoplasmin OS=Mus musculus OX=10090 GN=Hsp90b1 PE=1 SV=2	-	-	18.93	2	3	11	802	92.4	779036	169251	4.60284	0.000296789	2.20252	3.52755	3	5
Q9Z1R3	APOM	Apolipoprotein M OS=Mus musculus OX=10090 GN=Apom PE=1 SV=1	-	-	17.41	2	2	26	190	21.3	954603	492289	1.93911	0.0111955	0.955396	1.95096	3	6
P08122	CO4A2	Collagen alpha-2(IV) chain OS=Mus musculus OX=10090 GN=Col4a2 PE=1 SV=4	-	-	10.51	4	4	10	1707	167.2	2.31164e+06	276799	8.35131	0.0225501	3.062	1.64685	3	6
P01029	CO4B	Complement C4-B OS=Mus musculus OX=10090 GN=C4b PE=1 SV=3	-	-	8.85	4	4	20	1738	192.8	1.13809e+06	302866	3.75775	0.00299644	1.90987	2.5234	3	6
