# Supplementary material for: Poglut2/3 double knockout in mice results in neonatal lethality with reduced levels of fibrillin in lung tissues
Source: J Biol Chem. 2024 Jun 4;300(7):107445. doi: 10.1016/j.jbc.2024.107445 (PMC11261140; doi:10.1016/j.jbc.2024.107445)
Supplement: File S4 [file mmc7.xlsx]

## Sheet: Sheet1
Experiments	ROI in lung	Mean fluorescence level normalized with DAPI								t-test (unpaired, 2-tailed)
		WT		Poglut2/3 DKO		Poglut2 KO		Poglut3 KO		WT Vs Poglut2/3 DKO		WT Vs Poglut2 KO		WT Vs Poglut3 KO
		Mean	S.D.	Mean	S.D.	Mean	S.D.	Mean	S.D.	DF	p-Value	DF	p-Value	DF	p-Value
FBN1	Pulmonary Vessel (pv)	1.29025	0.122279	0.534149	0.120545	0.951492	0.254064	0.767348	0.211864	10	<0.000001	10	0.014711	10	0.000381
	Pulmonary Artery (pa)	1.30252	0.187336	0.881163	0.0919036	1.0355	0.125998	0.97939	0.172115	10	0.000582	10	0.015914	10	0.011037
	Bronchiole (br)	1.06028	0.101845	0.447004	0.0826022	0.892486	0.102844	0.731632	0.152892	10	<0.000001	10	0.017557	10	0.001373
	Saccule (sc)	0.897852	0.126374	0.431877	0.060139	0.806873	0.274908	0.695493	0.156364	34	<0.000001	35	0.208613	35	0.000124
FBN2	Pulmonary Vessel (pv)	1.83277	0.233011	0.925764	0.228704	1.2867	0.259339	1.19195	0.34531	10	4.7e-05	10	0.003283	10	0.003673			p<0.01 (**)
	Pulmonary Artery (pa)	1.17746	0.10365	0.923495	0.122732	0.977721	0.123835	0.89055	0.19144	10	0.003097	10	0.012684	10	0.009048			p<0.05 (*)
	Bronchiole (br)	1.78956	0.157882	0.954391	0.25614	1.26663	0.152843	1.20097	0.127431	10	4.7e-05	10	0.000166	10	3.3e-05
	Saccule (sc)	1.25275	0.172631	0.835124	0.191859	1.23752	0.158832	1.16384	0.11371	35	<0.000001	36	0.778859	36	0.068954		ROI: Region of interest
Elastin	Pulmonary Vessel (pv)	0.934091	0.336764	0.617616	0.240426	1.23569	0.530622	0.977831	0.19732	23	0.013279	23	0.100495	24	0.689753		S.D.: Standard deviation
	Pulmonary Artery (pa)	1.91923	0.362651	1.59696	0.280356	1.69902	0.261867	1.74579	0.355179	22	0.023434	22	0.10221	22	0.249199		DF: Degree of freedom
	Bronchiole (br)	1.07057	0.372965	0.663344	0.283219	1.18876	0.421175	1.03614	0.2042	22	0.00641	22	0.474419	22	0.781721
	Saccule (sc)	1.02525	0.681903	0.620822	0.383415	0.899502	0.458137	1.05624	0.490712	69	0.00268	71	0.350481	71	0.826325
FBN1:Elastin Colocalization	Pulmonary Vessel (pv)	0.4725	0.0858574	0.4885	0.0916619	0.517	0.0329363	0.496167	0.0470507	10	0.761407	10	0.263284	10	0.566915
	Pulmonary Artery (pa)	0.8458	0.0715637	0.852	0.0701342	0.891833	0.0390252	0.819833	0.0890492	10	0.883171	10	0.196966	10	0.589463
	Bronchiole (br)	0.4027	0.0754975	0.453333	0.0535413	0.437667	0.0487962	0.449167	0.0387578	10	0.209616	10	0.362718	10	0.209224
	Saccule (sc)	0.4452	0.0493096	0.494556	0.0925198	0.457158	0.0394733	0.452105	0.0302524	34	0.053691	35	0.418429	35	0.606981
FBN2:Elastin Colocalization	Pulmonary Vessel (pv)	0.5652	0.0506731	0.4705	0.124022	0.526667	0.0423446	0.5387	0.0405594	10	0.114166	10	0.183747	10	0.340857
	Pulmonary Artery (pa)	0.8395	0.0608235	0.8315	0.0582812	0.860667	0.0889824	0.8298	0.0454551	10	0.820746	10	0.640845	10	0.761569
	Bronchiole (br)	0.4905	0.0576463	0.474667	0.0639051	0.439167	0.0340671	0.4662	0.0417201	10	0.661864	10	0.089842	10	0.421814
	Saccule (sc)	0.5438	0.055604	0.514278	0.100039	0.49	0.0456886	0.4897	0.0630395	35	0.270721	36	0.002431	36	0.008049
LTBP1	Pulmonary Vessel (pv)	0.541795	0.0677167	0.450445	0.0731294	0.513654	0.0389163	0.522256	0.0471497	16	0.014244	15	0.318663	17	0.471531
	Bronchiole (br)	0.69563	0.0865464	0.51359	0.147931	0.63161	0.0320871	0.627349	0.0846221	16	0.005739	16	0.053882	17	0.100388
	Saccule (sc)	0.534329	0.0903732	0.411842	0.0905904	0.484102	0.103055	0.500814	0.0916131	30	0.000663	30	0.159734	32	0.299057
Fibronectin	Pulmonary Vessel (pv)	1.2938	0.223397	1.14705	0.150145	1.3444	0.159223	1.27317	0.181531	10	0.211314	10	0.661093	10	0.86416
	Bronchiole (br)	1.28628	0.258018	1.10816	0.150621	1.34174	0.133246	1.35432	0.313697	10	0.174892	10	0.649901	10	0.690189
	Saccule (sc)	1.05299	0.126932	1.05587	0.187427	0.987685	0.0964968	1.00708	0.086451	22	0.965245	22	0.169954	22	0.31163
BiP	Pulmonary Vessel (pv)	0.578285	0.117149	0.613812	0.153972	0.559406	0.0803916	0.718284	0.110691	16	0.589321	16	0.695438	16	0.019111
	Bronchiole (br)	0.779422	0.093677	0.704826	0.0707965	0.706119	0.171922	0.740985	0.0600437	16	0.074795	16	0.277925	16	0.315461
	Saccule (sc)	0.598066	0.074378	0.584048	0.098911	0.560977	0.0832254	0.626269	0.0686365	34	0.633914	34	0.167701	34	0.245298
Animal Weights
P28 Average Animal Weight (g)	…..........................	16.6	1.417	8.586	1.695	….....	….....	….....	….....	20	<0.0001	….....	….....	….....	….....
E18.5 Average Animal Weight (g)	…..........................	1.224	0.1003	0.965	0.08281	….....	….....	….....	….....	75	<0.0001	….....	….....	….....	….....
Figure 2 Site-mapping
Protein	EGF	WT Unmodified		WT O-glucosylated		Poglut2/3 DKO Unmodified		Poglut2/3 DKO Modified
		Mean	S.D.	Mean	S.D.	Mean	S.D.	Mean	S.D.
FBN1	12	0	0	100	0	100	0	0	0
	13	27.9985	5.23086	72.0015	5.23086	100	0	0	0
	21	0	0	100	0	100	0	0	0
	22	0	0	100	0	100	0	0	0
	27	34.1861	7.7052	65.814	7.7052	100	0	0	0
	30	0	0	100	0	100	0	0	0
	31	0	0	100	0	100	0	0	0
	32	0	0	100	0	100	0	0	0
	36	0	0	100	0	100	0	0	0
	42	0	0	100	0	100	0	0	0
	44	0	0	100	0	100	0	0	0
FBLN2	4	85.6653	2.79244	14.3347	2.79244	100	0	0	0
	6	0	0	100	0	100	0	0	0
	8	0	0	100	0	100	0	0	0
	9	0	0	100	0	100	0	0	0
	10	0	0	100	0	100	0	0	0
FBLN5	3	0	0	100	0	100	0	0	0
Nidogen-1	5	0	0	100	0	100	0	0	0
Protein	EGF	WT Unmodified		WT POGLUT1 O-glucosylated		Poglut2/3 DKO Unmodified		Poglut2/3 DKO Modified
		Mean	S.D.	Mean	S.D.	Mean	S.D.	Mean	S.D.
FBN1	13	0	0	100	0	0	0	100	0
Protein	EGF	WT Unmodified		WT POFUT1 O-Fucosylated		Poglut2/3 DKO Unmodified		Poglut2/3 DKO Modified
		Mean	S.D.	Mean	S.D.	Mean	S.D.	Mean	S.D.
FBN1	2	0	0	100	0	0	0	100	0
	34	0	0	100	0	0	0	100	0
Figure S2 Oxidation
Protein	EGF	WT No Oxidation		WT w/Oxidation		Poglut2/3 DKO No Oxidation		Poglut2/3 DKO w/Oxidation
		Mean	S.D.	Mean	S.D.	Mean	S.D.	Mean	S.D.
FBN1	12	44.5196	4.37739	55.4804	4.37739	38.9329	6.94337	61.0671	6.94337
	13	100	0	0	0	100	0	0	0
	21	100	0	0	0	100	0	0	0
	22	0	0	100	0	20.1912	17.7765	79.8088	17.7765
	27	4.68441	3.00224	95.3156	3.00224	13.2832	2.72593	86.7168	2.72593
	30	50.5695	6.24623	49.4305	6.24623	29.1862	6.30922	70.8138	6.30922
	31	0	0	100	0	0	0	100	0
	32	21.5519	4.37807	78.4481	4.37807	0	0	100	0
	36	0	0	100	0	0	0	100	0
	42	15.7895	17.892	84.2105	17.892	0	0	100	0
	44	0	0	100	0	0	0	100	0
FBLN2	4	75.6766	1.66246	24.3234	1.66246	71.3808	1.82977	28.6192	1.82977
	6	62.4744	5.05001	37.5256	5.05001	42.5349	3.6968	57.4651	3.6968
	8	6.94329	0.756281	93.0567	0.756281	0.233241	0.521543	99.7668	0.521543
	9	16.6474	3.82352	83.3526	3.82352	0	0	100	0
	10	0	0	100	0	0	0	100	0
FBLN5	3	0	0	100	0	0	0	100	0
Nidogen-1	5	68.176	4.96131	31.824	4.96131	58.2768	4.22757	41.7232	4.22757
